# Supplementary material for: Telomere elongation in parthenogenetic stem cells
Source: Protein Cell. 2014 Jan 31;5(1):8–11. doi: 10.1007/s13238-013-0006-z (PMC3938844; doi:10.1007/s13238-013-0006-z)
Supplement: Supplementary file 2 — Supplementary material 2 (XLS 352 kb) [file 13238_2013_6_MOESM2_ESM.xls]

## Sheet: C3 VS BF10
probe set	gene	Accession	Description	BF10P14-1	BF10P14-1 Call	BF10P14-2	BF10P14-2 Call	C3P15-1	C3P15-1 Call	C3P15-2	C3P15-2 Call	fold change
1448393_at	Cldn7: claudin 7	BC008104	Mm.42189.1	267.37	P	239.11	P	10.84	P	10.6	P	-23.59
1427302_at	Enpp3: ectonucleotide pyrophosphatase/phosphodiesterase 3	AV224446	Mm.53371.1	224.05	P	207.11	P	9.42	P	10.19	P	-21.93
1426413_at	Neurod1: neurogenic differentiation 1	BM116592	Mm.4636.1	101.9	P	110.83	P	6.12	P	5.91	P	-17.57
1424295_at	Dppa3: developmental pluripotency-associated 3	AY082485	Mm.27982.1	664.78	P	749.06	P	61.24	P	59.35	P	-11.71
1416242_at	Klhl13: kelch-like 13 (Drosophila)	NM_026167	Mm.26546.1	340.68	P	337.44	P	32.77	P	28.92	P	-11.05
1429366_at	Lrrc34: leucine rich repeat containing 34	AK005720	Mm.45373.1	190.62	P	201.92	P	18.41	P	19.48	P	-10.37
1426412_at	Neurod1: neurogenic differentiation 1	BM116592	Mm.4636.1	110.76	P	121.87	P	12.59	P	10.32	P	-10.12
1433579_at	Tmem30b: transmembrane protein 30B	BG068678	Mm.28958.1	157.29	P	148.93	P	17.49	P	13.62	P	-9.75
1417950_a_at	Apoa2: apolipoprotein A-II	NM_013474	Mm.43677.1	159.71	P	173.23	P	18.57	P	19.77	P	-8.71
1434353_at	Sfmbt2: Scm-like with four mbt domains 2	BM200222	Mm.27840.1	265.13	P	301.38	P	35.5	P	30.67	P	-8.55
1434909_at	Rragd: Ras-related GTP binding D	BF462770	Mm.34108.1	135.32	P	134.41	P	19.06	P	14.55	P	-8
1435989_x_at	Krt8: keratin 8	AW322280	Mm.6800.3	245.23	P	255.92	P	35.23	P	32.9	P	-7.33
1417356_at	Peg3: paternally expressed 3	AB003040	Mm.7952.1	208.64	P	182.66	P	30.14	P	26.49	P	-6.93
1448169_at	Krt18: keratin 18	NM_010664	Mm.22479.1	603.4	P	605.89	P	87.37	P	90.29	P	-6.83
1415857_at	Emb: embigin	BG064842	Mm.89123.1	416.59	P	462.6	P	64.54	P	65.67	P	-6.74
1434559_at	Stx3: syntaxin 3	AW536415	Mm.34200.1	153.52	P	160.98	P	24.95	P	21.3	P	-6.72
1443104_at	Mm.216125.1	BB541236	Mm.216125.1	108.51	P	156.7	P	21.56	P	18.37	P	-6.61
1420647_a_at	Krt8: keratin 8	NM_031170	Mm.6800.1	296.04	P	328.8	P	49.58	P	45.43	P	-6.55
1449064_at	Tdh: L-threonine dehydrogenase	NM_021480	Mm.46461.1	1040.35	P	988.54	P	162.32	P	150.02	P	-6.5
1448871_at	Mapk13: mitogen-activated protein kinase 13	NM_011950	Mm.27970.1	123.82	P	114.94	P	21.18	P	16.41	P	-6.38
1448949_at	Car4: carbonic anhydrase 4	NM_007607	Mm.1641.1	176.39	P	165.11	P	37.21	P	18.02	P	-6.2
1425536_at	Stx3: syntaxin 3	D29797	Mm.203928.2	616.95	P	695.39	P	102.05	P	112.87	P	-6.19
1436287_at	Gm10664: predicted gene 10664	BF466943	Mm.58847.1	198.37	P	225.23	P	38.17	P	34.58	P	-5.82
1423691_x_at	Krt8: keratin 8	M21836	Mm.6800.2	226.01	P	222.22	P	41.15	P	40.43	P	-5.5
1417888_at	Trim13: tripartite motif-containing 13	NM_023233	Mm.23959.1	259.91	P	243.78	P	49.15	P	42.23	P	-5.49
1418076_at	St14: suppression of tumorigenicity 14 (colon carcinoma)	NM_011176	Mm.37947.1	155.48	P	149.61	P	30.12	P	25.82	P	-5.42
1443167_at	Mm.215938.1	BB441213	Mm.215938.1	190.18	P	233.02	P	44.25	P	38.21	P	-5.16
1416149_at	Olig1: oligodendrocyte transcription factor 1	AB038696	Mm.39300.1	542.25	P	482.53	P	110.4	P	89.8	P	-5.1
1424713_at	Calml4: calmodulin-like 4	AY061807	Mm.28623.1	469.3	P	537.36	P	101	P	97.79	P	-5.07
1420836_at	Slc25a30: solute carrier family 25, member 30	BB032012	Mm.41116.1	172.34	P	187.54	P	40.67	P	30.06	P	-5.04
1432466_a_at	Apoe: apolipoprotein E	AK019319	Mm.138866.2	980.18	P	948.18	P	248.94	P	143.68	P	-4.92
1418756_at	Trh: thyrotropin releasing hormone	NM_009426	Mm.1363.1	160.1	P	153.54	P	35.64	P	29.7	P	-4.79
1448227_at	Grb7: growth factor receptor bound protein 7	NM_010346	Mm.17500.1	253.49	P	241.63	P	51.47	P	52.11	P	-4.78
1450082_s_at	Etv5: ets variant gene 5	BG966751	Mm.155708.1	167.46	P	139.59	P	34.16	P	30.27	P	-4.77
1457038_at	Frem2: Fras1 related extracellular matrix protein 2	BM201912	Mm.38378.1	196.07	P	171.17	P	37.5	P	40.19	P	-4.72
1416579_a_at	Epcam: epithelial cell adhesion molecule	BC005618	Mm.4259.1	1146.61	P	1167.31	P	268.76	P	224.18	P	-4.71
1418152_at	Nsbp1: nucleosome binding protein 1	NM_016710	Mm.20450.1	438.94	P	401.65	P	104.98	P	84.11	P	-4.46
1451103_at	Haus4: HAUS augmin-like complex, subunit 4	BC011095	Mm.29804.1	296.66	P	308.07	P	71.23	P	64.47	P	-4.46
1450079_at	Nrk: Nik related kinase	AK012873	Mm.89850.1	157.14	P	146.99	P	35.08	P	33.5	P	-4.42
1416389_a_at	Rcbtb2: regulator of chromosome condensation (RCC1) and BTB (POZ) domain containing protein 2	NM_134083	Mm.33954.1	157.38	P	186.13	P	41.34	P	37.81	P	-4.33
1422544_at	Myo10: myosin X	AV297945	Mm.60590.1	150.82	P	121.52	P	39.16	P	24.19	P	-4.29
1448269_a_at	Klhl13: kelch-like 13 (Drosophila)	NM_026167	Mm.26546.1	1778.92	P	1756.66	P	398.15	P	428.45	P	-4.28
1418387_at	Mphosph8: M-phase phosphoprotein 8	NM_023773	Mm.27160.1	415.46	P	432.57	P	113.91	P	86.16	P	-4.25
1438410_at	Prtg: protogenin homolog (Gallus gallus)	BB295128	Mm.23289.1	284.48	P	291.5	P	74.04	P	62.76	P	-4.2
1416023_at	Fabp3: fatty acid binding protein 3, muscle and heart	NM_010174	Mm.22220.1	1650.57	P	1753.75	P	412.33	P	405.26	P	-4.16
1417155_at	Mycn: v-myc myelocytomatosis viral related oncogene, neuroblastoma derived (avian)	BC005453	Mm.16469.1	937.5	P	861.16	P	215.41	P	218.94	P	-4.15
1430274_a_at	Stard3nl: STARD3 N-terminal like	AK018331	Mm.41940.2	155.92	P	162.33	P	45.39	P	31.6	P	-4.14
1449519_at	Gadd45a: growth arrest and DNA-damage-inducible 45 alpha	NM_007836	Mm.1236.1	761.81	P	632.4	P	187.49	P	149.87	P	-4.14
1456329_at	Prtg: protogenin homolog (Gallus gallus)	BB130087	Mm.31696.1	290.93	P	318.86	P	80.57	P	66.45	P	-4.12
1415856_at	Emb: embigin	BG064842	Mm.89123.1	405.68	P	470.14	P	111.29	P	103.42	P	-4.09
1449109_at	Socs2: suppressor of cytokine signaling 2	NM_007706	Mm.4132.1	609.59	P	681.31	P	172.96	P	162.56	P	-3.82
1430780_a_at	Pmm1: phosphomannomutase 1	BI739353	Mm.18939.3	514.19	P	488.47	P	163.56	P	99.83	P	-3.81
1448690_at	Kcnk1: potassium channel, subfamily K, member 1	NM_008430	Mm.10800.1	181.65	P	176.61	P	48.71	P	45.55	P	-3.78
1433982_at	Usp28: ubiquitin specific peptidase 28	BG075391	Mm.21630.1	432.02	P	418.3	P	122.16	P	103.37	P	-3.78
1421816_at	LOC630729: similar to Glutathione reductase, mitochondrial precursor (GR) (GRase)	AK019177	Mm.20288.1	195.99	P	150.54	P	50.9	P	42.06	P	-3.74
1428694_at	Mirhg1: microRNA host gene 1 (non-protein coding)	AK017164	Mm.34859.1	229.4	P	261.05	P	70.45	P	61.41	P	-3.73
1418147_at	Tcfap2c: transcription factor AP-2, gamma	BC003778	Mm.3629.1	163.8	P	157.08	P	50.53	P	35.76	P	-3.71
1418529_at	Osgep: O-sialoglycoprotein endopeptidase	NM_133676	Mm.29642.1	454.71	P	496.88	P	139.88	P	115.56	P	-3.71
1417638_at	Lefty1: left right determination factor 1	NM_010094	Mm.1120.1	966.91	P	944.84	P	276.02	P	239.82	P	-3.7
1444038_at	AU015836: expressed sequence AU015836	BI076720	Mm.173239.1	263.41	P	278.22	P	79.19	P	67.43	P	-3.68
1419883_s_at	Atp6v1b2: ATPase, H+ transporting, lysosomal V1 subunit B2	AI790362	Mm.200697.2	179.03	P	137.7	P	54.05	P	32.64	P	-3.66
1438239_at	Mid1: midline 1	BG073178	Mm.24820.1	174.21	P	207.08	P	54.35	P	49.42	P	-3.65
1416183_a_at	Ldhb: lactate dehydrogenase B	NM_008492	Mm.9745.1	422.35	P	460.54	P	125.67	P	118.33	P	-3.61
1443870_at	Abcc4: ATP-binding cassette, sub-family C (CFTR/MRP), member 4	BB291885	Mm.86700.1	336.69	P	320.04	P	90.69	P	91.29	P	-3.61
1424254_at	Ifitm1: interferon induced transmembrane protein 1	BC027285	Mm.175661.1	1028.61	P	1088.2	P	298.56	P	290.46	P	-3.59
1452063_at	Zbtb8a: zinc finger and BTB domain containing 8a	AK010736	Mm.88427.1	154.98	P	124.23	P	43.21	P	34.65	P	-3.59
1417355_at	Peg3: paternally expressed 3	AB003040	Mm.7952.1	729.84	P	741.75	P	204.91	P	208.05	P	-3.57
1423748_at	Pdk1: pyruvate dehydrogenase kinase, isoenzyme 1	BC027196	Mm.34411.1	533.23	P	558.29	P	150.52	P	160.98	P	-3.5
1460453_at	Tagap /// Tagap1: T-cell activation Rho GTPase-activating protein /// T-cell activation GTPase activating protein 1	BM220475	Mm.28913.1	153.26	P	158.23	P	46.57	P	43.45	P	-3.46
1433446_at	Hmgcs1: 3-hydroxy-3-methylglutaryl-Coenzyme A synthase 1	BB705380	Mm.61526.4	311.36	P	279.95	P	99.52	P	73.7	P	-3.43
1455235_x_at	Ldhb: lactate dehydrogenase B	AV216324	Mm.9745.3	429.08	P	450.44	P	131.31	P	124.81	P	-3.43
1435031_at	Tmem120a: transmembrane protein 120A	AV069499	Mm.11688.1	160.98	P	151.94	P	49.1	P	42.3	P	-3.42
1416442_at	Ier2: immediate early response 2	NM_010499	Mm.399.1	1168.89	P	1060.03	P	349.17	P	301.77	P	-3.4
1416309_at	Nusap1: nucleolar and spindle associated protein 1	BC009096	Mm.27584.1	719.65	P	766.15	P	243.93	P	198.14	P	-3.36
1416076_at	Ccnb1 /// Gm5593 /// Gm8416: cyclin B1 /// predicted gene 5593 /// predicted gene 8416	NM_007629	Mm.22569.1	958.84	P	972.54	P	312.61	P	267.29	P	-3.33
1423663_at	Flcn: folliculin	BC025820	Mm.27707.1	149.37	P	156.93	P	52.89	P	39.14	P	-3.33
1455983_at	Cdca2: cell division cycle associated 2	BG065056	Mm.33831.1	244.56	P	245.91	P	76.34	P	71.51	P	-3.33
1429759_at	Rps6ka6: ribosomal protein S6 kinase polypeptide 6	BB449218	Mm.37617.1	473.98	P	437.83	P	152.93	P	123.01	P	-3.31
1426258_at	Sorl1: sortilin-related receptor, LDLR class A repeats-containing	BI648081	Mm.5396.1	318.42	P	314.76	P	105.69	P	85.61	P	-3.3
1433924_at	Mm.7952.2	BM200248	Mm.7952.2	1032.23	P	1074.26	P	309.98	P	335.8	P	-3.27
1432464_a_at	2310057J16Rik: RIKEN cDNA 2310057J16 gene	AK009960	Mm.28248.1	225.61	P	236.18	P	77.94	P	63.72	P	-3.26
1448237_x_at	Ldhb: lactate dehydrogenase B	NM_008492	Mm.9745.1	479.45	P	525.22	P	144.56	P	167.1	P	-3.24
1438130_at	Taf15: TAF15 RNA polymerase II, TATA box binding protein (TBP)-associated factor	BB427389	Mm.144060.1	143.86	P	155.15	P	41.13	P	51.02	P	-3.24
1455007_s_at	Gpt2: glutamic pyruvate transaminase (alanine aminotransferase) 2	BI648645	Mm.29122.2	406.82	P	429.28	P	129.46	P	129.61	P	-3.23
1430075_at	Sf3b3: Splicing factor 3b, subunit 3	AK017529	Mm.218319.1	298.46	P	340.15	P	108.21	P	90.02	P	-3.23
1427742_a_at	Klf6: Kruppel-like factor 6	AF072403	Mm.196627.3	650.53	P	601.52	P	212.62	P	173.73	P	-3.22
1452896_at	Gtl3: gene trap locus 3	AK011217	Mm.196468.1	638.54	P	627.32	P	232.47	P	164.57	P	-3.19
1455730_at	Dlgap5: discs, large (Drosophila) homolog-associated protein 5	BM250919	Mm.35569.1	507.7	P	477.42	P	160.25	P	147.96	P	-3.19
1448130_at	Fdft1: farnesyl diphosphate farnesyl transferase 1	NM_010191	Mm.3204.1	479.62	P	435.25	P	149.14	P	139.21	P	-3.17
1419274_at	C80913: expressed sequence C80913	AV278756	Mm.23997.1	170.24	P	175.13	P	61.99	P	47.04	P	-3.16
1423837_at	2400003C14Rik: RIKEN cDNA 2400003C14 gene	BC017605	Mm.142479.1	172.19	P	155.81	P	58.15	P	45.91	P	-3.16
1428304_at	Esco2: establishment of cohesion 1 homolog 2 (S. cerevisiae)	AK010391	Mm.46440.1	399.11	P	368.32	P	124.93	P	117.97	P	-3.16
1448889_at	Slc38a4: solute carrier family 38, member 4	NM_027052	Mm.180455.1	314.2	P	317.49	P	102.37	P	97.3	P	-3.15
1445322_x_at	Mm.218665.1	BG063377	Mm.218665.1	397.38	P	424.42	P	145.39	P	116.93	P	-3.14
1455087_at	D7Ertd715e: DNA segment, Chr 7, ERATO Doi 715, expressed	AV328498	Mm.21243.1	315.92	P	286.63	P	98.89	P	95.47	P	-3.11
1425108_a_at	BC004728: cDNA sequence BC004728	BC004728	Mm.26282.1	262.69	P	229.71	P	86.32	P	72.3	P	-3.1
1428853_at	Ptch1: patched homolog 1	BG071079	Mm.200220.1	627.63	P	593.11	P	205.52	P	189.01	P	-3.1
1420828_s_at	Ywhaq: tyrosine 3-monooxygenase/tryptophan 5-monooxygenase activation protein, theta polypeptide	NM_011739	Mm.14722.1	1538.43	P	1380.14	P	555.52	P	387.92	P	-3.09
1455355_at	G2e3: G2/M-phase specific E3 ubiquitin ligase	BG073146	Mm.97493.1	157.54	P	161.07	P	51.98	P	51.2	P	-3.09
1418649_at	Egln3: EGL nine homolog 3 (C. elegans)	BB284358	Mm.33484.1	217.68	P	211.45	P	67.54	P	72.65	P	-3.08
1448793_a_at	Sdc4: syndecan 4	BC005679	Mm.3815.1	254.79	P	261.75	P	82.31	P	86.71	P	-3.07
1415807_s_at	Sfrs2: splicing factor, arginine/serine-rich 2 (SC-35)	AK011528	Mm.21841.1	374.01	P	337.63	P	137.28	P	97.45	P	-3.03
1416034_at	Cd24a: CD24a antigen	NM_009846	Mm.6417.1	240.92	P	231.32	P	92.11	P	64.03	P	-3.02
1429183_at	Pkp2: plakophilin 2	AK005020	Mm.2252.1	228.03	P	231.52	P	77.15	P	74.72	P	-3.01
1425767_a_at	Six4: sine oculis-related homeobox 4 homolog (Drosophila)	D50416	Mm.5085.1	194.93	P	207.7	P	73.38	P	59.95	P	-3
1416716_at	Efs: embryonal Fyn-associated substrate	NM_010112	Mm.28543.1	166.51	P	143.67	P	50.54	P	53.66	P	-2.97
1418178_at	LOC100047943: similar to Ina protein	BC018383	Mm.2496.1	264.47	P	265.15	P	99.76	P	79.73	P	-2.97
1416457_at	Ddah2: dimethylarginine dimethylaminohydrolase 2	NM_016765	Mm.1457.1	169.5	P	173.05	P	71.13	P	46.35	P	-2.91
1436240_at	B230214O09Rik: RIKEN cDNA B230214O09 gene	BM211445	Mm.216255.1	273.11	P	288.8	P	104.87	P	88.22	P	-2.9
1451612_at	Mt1: metallothionein 1	BC027262	Mm.192991.1	603.66	P	592.54	P	221.97	P	192.82	P	-2.89
1426908_at	Galnt7: UDP-N-acetyl-alpha-D-galactosamine: polypeptide N-acetylgalactosaminyltransferase 7	AV302406	Mm.62886.1	234.88	P	213.17	P	73.75	P	82.72	P	-2.88
1451352_s_at	Mta3: metastasis associated 3	BC022124	Mm.18821.2	425.62	P	400.27	P	155.58	P	130.07	P	-2.88
1423192_at	Pspc1: paraspeckle protein 1	BB590675	Mm.20129.1	739.75	P	716.96	P	253.52	P	255.9	P	-2.86
1419824_a_at	Aasdh: aminoadipate-semialdehyde dehydrogenase	AI875121	Mm.39271.3	387.89	P	400.17	P	134.48	P	141.56	P	-2.86
1452341_at	Echs1: enoyl Coenzyme A hydratase, short chain, 1, mitochondrial	BI111416	Mm.24452.1	233.6	P	236.74	P	94.01	P	69.98	P	-2.85
1423582_at	Dmrt1: doublesex and mab-3 related transcription factor 1	AL133300	Mm.88852.1	259.99	P	242.68	P	94.37	P	83.28	P	-2.84
1422902_s_at	Mgea5: meningioma expressed antigen 5 (hyaluronidase)	NM_023799	Mm.202734.1	200.09	P	172.47	P	66.27	P	65.31	P	-2.83
1422470_at	Bnip3: BCL2/adenovirus E1B interacting protein 3	NM_009760	Mm.2159.1	805.03	P	848.68	P	263.75	P	327.93	P	-2.8
1434499_a_at	Ldhb: lactate dehydrogenase B	AV219418	Mm.9745.2	346.35	P	352.5	P	121.2	P	129.26	P	-2.8
1444292_at	Mm.24927.1	C76958	Mm.24927.1	338.87	P	399.85	P	133.08	P	130.71	P	-2.8
1441536_at	Hmgcs1: 3-hydroxy-3-methylglutaryl-Coenzyme A synthase 1	AV362707	Mm.212972.1	208.61	P	233.79	P	84.06	P	73.92	P	-2.8
1415917_at	Mthfd1: methylenetetrahydrofolate dehydrogenase (NADP+ dependent), methenyltetrahydrofolate cyclohydrolase, formyltetrahydrofolate synthase	NM_138745	Mm.29584.1	779.39	P	796.12	P	303.25	P	261.29	P	-2.79
1422557_s_at	Mt1: metallothionein 1	NM_013602	Mm.219629.1	3683.63	P	3625.88	P	1401.53	P	1232.93	P	-2.79
1440850_at	Rlim: ring finger protein, LIM domain interacting	BG074676	Mm.34618.1	192.81	P	175.63	P	59.93	P	72.29	P	-2.79
1422624_at	Rev1: REV1 homolog (S. cerevisiae)	NM_019570	Mm.154309.1	272.52	P	285.05	P	103.45	P	98.14	P	-2.76
1424595_at	F11r: F11 receptor	BC021876	Mm.20903.1	263.04	P	244.73	P	94.92	P	88.98	P	-2.76
1436964_at	D7Ertd715e: DNA segment, Chr 7, ERATO Doi 715, expressed	BB314814	Mm.133704.1	266.29	P	287.68	P	104.13	P	96.26	P	-2.76
1439200_x_at	Mm.35829.4	BE686792	Mm.35829.4	2343.32	P	2330.86	P	908.16	P	797.86	P	-2.75
1444416_at	Cenpa: Centromere protein A	BI649935	Mm.216002.1	213.84	P	188.26	P	80.53	P	65.14	P	-2.75
1434280_at	Mm.30502.2	BG976607	Mm.30502.2	938.54	P	950.17	P	350.74	P	338.83	P	-2.74
1416135_at	Apex1: apurinic/apyrimidinic endonuclease 1	NM_009687	Mm.203.1	880.49	P	817.29	P	338.2	P	285.13	P	-2.72
1442223_at	Enah: Enabled homolog (Drosophila)	AV329519	Mm.214744.1	257.11	P	339.04	P	119.71	P	100.09	P	-2.72
1424572_a_at	H2afy: H2A histone family, member Y	AF171080	Mm.30255.1	1195.18	P	1165.9	P	439.77	P	433.01	P	-2.7
1424629_at	Brca1: breast cancer 1	U31625	Mm.1889.1	490.75	P	518.83	P	191.82	P	181.1	P	-2.7
1421144_at	Rpgrip1: retinitis pigmentosa GTPase regulator interacting protein 1	NM_023879	Mm.21662.1	260.6	P	255.6	P	92.24	P	100.07	P	-2.69
1454731_at	Myo10: myosin X	BB794772	Mm.27440.1	487.32	P	444.82	P	184.97	P	161.66	P	-2.69
1437251_at	Cdca2: cell division cycle associated 2	BG065056	Mm.33831.1	250.29	P	284.55	P	95.88	P	104.25	P	-2.68
1448126_at	Fam60a: family with sequence similarity 60, member A	NM_019643	Mm.18637.1	857.62	P	867.84	P	339.39	P	305.19	P	-2.67
1452256_at	1110002N22Rik: RIKEN cDNA 1110002N22 gene	AK003325	Mm.18466.1	174.55	P	165.74	P	64.36	P	62.93	P	-2.67
1422850_at	Pabpn1: poly(A) binding protein, nuclear 1	AV028400	Mm.7723.1	192.09	P	207.16	P	77.03	P	72.41	P	-2.66
1428061_at	Hat1: histone aminotransferase 1	AK014330	Mm.28421.1	1545.06	P	1549.84	P	614.57	P	549.11	P	-2.66
1436392_s_at	Tcfap2c: transcription factor AP-2, gamma	BB550860	Mm.3629.2	807.61	P	725.22	P	308.85	P	265.04	P	-2.66
1434855_at	Amdhd2: amidohydrolase domain containing 2	AV298377	Mm.87319.1	179.75	P	178.57	P	66.43	P	68.15	P	-2.66
1417694_at	Gab1: growth factor receptor bound protein 2-associated protein 1	NM_021356	Mm.24573.1	806.91	P	826.02	P	320.6	P	292.65	P	-2.65
1423263_at	Gm10257 /// Gm6421 /// Gm6749 /// Gm7194 /// H3f3a /// H3f3c /// LOC100045490: predicted gene 10257 /// predicted gene 6421 /// predicted gene 6749 /// predicted gene 7194 /// H3 histone, family 3A /// H3 histone, family 3C /// similar to H3 histone, family 3A	BI111967	Mm.89136.1	1917.01	P	1818.32	P	815.53	P	596.06	P	-2.65
1426953_at	Hmgxb4: HMG box domain containing 4	AU018946	Mm.25150.1	481.89	P	533.64	P	194.71	P	187.46	P	-2.65
1416155_at	Hmgb3: high mobility group box 3	NM_008253	Mm.340.1	261	P	240.98	P	99.86	P	90.36	P	-2.64
1417146_at	Mri1: methylthioribose-1-phosphate isomerase homolog (S. cerevisiae)	NM_026423	Mm.46689.1	206.41	P	176.99	P	72.85	P	72.37	P	-2.64
1427820_at	Mm.218360.1	BC021831	Mm.218360.1	1624.9	P	1590.52	P	616.99	P	608.05	P	-2.63
1416746_at	H2afx: H2A histone family, member X	NM_010436	Mm.14767.1	822.68	P	744.65	P	318.15	P	281.78	P	-2.62
1417693_a_at	Gab1: growth factor receptor bound protein 2-associated protein 1	NM_021356	Mm.24573.1	894.37	P	890.03	P	354.11	P	329.17	P	-2.61
1450386_at	Kpna3: karyopherin (importin) alpha 3	BM213828	Mm.25548.1	426.97	P	441.75	P	180.55	P	152.79	P	-2.6
1451248_at	Prmt7: protein arginine N-methyltransferase 7	BC006705	Mm.153872.1	502.23	P	467.88	P	187.17	P	186.16	P	-2.6
1424508_at	Ttc5: tetratricopeptide repeat domain 5	BC025610	Mm.45005.1	216.43	P	213.21	P	79.54	P	86.97	P	-2.59
1451278_a_at	Mettl11a: methyltransferase like 11A	BC027220	Mm.33167.1	195.9	P	177.92	P	80.68	P	63.78	P	-2.58
1451123_at	C330016O10Rik: RIKEN cDNA C330016O10 gene	BC006740	Mm.41760.1	206.55	P	187.69	P	85.4	P	67.84	P	-2.57
1451458_at	Tmem2: transmembrane protein 2	BC019745	Mm.26702.1	231.54	P	214.7	P	86.56	P	87.27	P	-2.57
1417392_a_at	Slc7a7: solute carrier family 7 (cationic amino acid transporter, y+ system), member 7	NM_011405	Mm.142455.1	288.17	P	290.36	P	128.61	P	97.77	P	-2.55
1431232_a_at	Mga: MAX gene associated	AK009477	Mm.87532.2	214.41	P	242.98	P	99.33	P	80.66	P	-2.55
1460542_s_at	Mdm4: transformed mouse 3T3 cell double minute 4	BQ173933	Mm.18706.1	357.1	P	380.42	P	140.84	P	148.88	P	-2.54
1428919_at	Fgfr1op: Fgfr1 oncogene partner	BB667817	Mm.79782.1	398.25	P	415.97	P	167.81	P	153.41	P	-2.54
1426945_at	Ipo5: importin 5	AW536621	Mm.151329.1	911.66	P	916.44	P	397.04	P	325.91	P	-2.53
1448182_a_at	Cd24a: CD24a antigen	NM_009846	Mm.6417.1	324.47	P	336.69	P	142.54	P	118.9	P	-2.52
1428480_at	Cdca8: cell division cycle associated 8	AV307110	Mm.28038.1	281.3	P	292.84	P	125.21	P	103.73	P	-2.51
1454159_a_at	Igfbp2: insulin-like growth factor binding protein 2	AK011784	Mm.141936.2	1203.76	P	1074.72	P	482.42	P	428.23	P	-2.5
1438322_x_at	Fdft1: farnesyl diphosphate farnesyl transferase 1	BB028312	Mm.3204.3	761.24	P	771.19	P	298.06	P	315.37	P	-2.49
1423322_at	Lin7c: lin-7 homolog C (C. elegans)	BQ176612	Mm.18555.1	186.2	P	159.71	P	70.55	P	68.17	P	-2.48
1451040_at	Dtd1 /// LOC100048650: D-tyrosyl-tRNA deacylase 1 homolog (S. cerevisiae) /// similar to D-tyrosyl-tRNA deacylase 1	AI451865	Mm.28109.1	298.88	P	299.18	P	134.69	P	105.94	P	-2.48
1416049_at	Gldc: glycine decarboxylase	NM_138595	Mm.27953.1	524.14	P	470.41	P	211.55	P	190.45	P	-2.47
1448026_at	Chd7: chromodomain helicase DNA binding protein 7	BG084683	Mm.21099.2	182.34	P	161.33	P	68.83	P	71.3	P	-2.47
1423078_a_at	Sc4mol: sterol-C4-methyl oxidase-like	AK005441	Mm.30119.1	647.51	P	596.34	P	262.48	P	242.27	P	-2.46
1449799_s_at	Pkp2: plakophilin 2	AA516617	Mm.201703.1	403.61	P	397.64	P	158.22	P	166.44	P	-2.46
1423924_s_at	Tspan14: tetraspanin 14	BC025568	Mm.28876.1	245.23	P	251.08	P	108.44	P	94.14	P	-2.45
1427439_s_at	Prmt5: protein arginine N-methyltransferase 5	AF167573	Mm.196585.1	428.03	P	470.31	P	200.21	P	165.17	P	-2.45
1454791_a_at	Rbbp4: retinoblastoma binding protein 4	AU040918	Mm.12145.2	757.7	P	710.29	P	305.8	P	295.04	P	-2.45
1435744_at	6720401G13Rik: RIKEN cDNA 6720401G13 gene	BG075556	Mm.200922.1	240.75	P	211.45	P	93.88	P	90.18	P	-2.45
1439484_at	4930431H11Rik: RIKEN cDNA 4930431H11 gene	BM245060	Mm.139255.1	255.78	P	277.25	P	114.66	P	103.86	P	-2.45
1435114_at	Wdhd1: WD repeat and HMG-box DNA binding protein 1	C77437	Mm.2718.2	218.71	P	225.27	P	89.78	P	92.22	P	-2.44
1417177_at	Galk1: galactokinase 1	NM_016905	Mm.2820.1	712.12	P	728.2	P	311.45	P	284.88	P	-2.42
1451323_at	Zfp7: zinc finger protein 7	BC011501	Mm.38948.1	160.96	P	180.38	P	76.51	P	64.97	P	-2.42
1436585_at	BB182297: expressed sequence BB182297	BB506740	Mm.74633.1	288.07	P	299.97	P	129.54	P	112.97	P	-2.42
1417654_at	Sdc4: syndecan 4	BC005679	Mm.3815.1	445.2	P	445.32	P	177.23	P	194.3	P	-2.4
1421882_a_at	Elavl2: ELAV (embryonic lethal, abnormal vision, Drosophila)-like 2 (Hu antigen B)	BB105998	Mm.3823.1	353.9	P	383.46	P	160.22	P	147.08	P	-2.4
1449065_at	Acot1 /// LOC100044830: acyl-CoA thioesterase 1 /// similar to acyl-CoA thioesterase	NM_012006	Mm.1978.1	346.76	P	371.03	P	156.35	P	143.18	P	-2.4
1452406_x_at	Erdr1: erythroid differentiation regulator 1	AJ007909	Mm.35829.2	2414.34	P	2339.57	P	1040.5	P	940.53	P	-2.4
1420930_s_at	Ctnnal1: catenin (cadherin associated protein), alpha-like 1	BQ031240	Mm.200955.1	413.93	P	384.09	P	172.4	P	160.15	P	-2.39
1438820_at	Rnf17: ring finger protein 17	AV225034	Mm.50751.1	491.33	P	519.66	P	209.07	P	216.43	P	-2.38
1424456_at	Pvrl2: poliovirus receptor-related 2	BC009088	Mm.4341.2	284.26	P	276.76	P	122.76	P	114.1	P	-2.37
1436713_s_at	Meg3: maternally expressed 3	BM119226	Mm.200506.1	872.2	P	1011.6	P	408.51	P	381.85	P	-2.37
1429557_at	Mcm8: minichromosome maintenance deficient 8 (S. cerevisiae)	AK010365	Mm.45710.1	253.26	P	237.65	P	109.11	P	97.44	P	-2.37
1423838_s_at	2400003C14Rik: RIKEN cDNA 2400003C14 gene	BC017605	Mm.142479.1	583.95	P	625.73	P	258.11	P	255.09	P	-2.36
1425503_at	Gcnt2: glucosaminyl (N-acetyl) transferase 2, I-branching enzyme	AB037596	Mm.26734.1	179.07	P	177.7	P	78.21	P	72.91	P	-2.36
1438385_s_at	Gpt2: glutamic pyruvate transaminase (alanine aminotransferase) 2	BB068040	Mm.29122.5	241.17	P	214.65	P	95.5	P	98.34	P	-2.35
1448436_a_at	Irf1: interferon regulatory factor 1	NM_008390	Mm.1246.1	251.71	P	256.31	P	109.61	P	106.89	P	-2.35
1433486_at	Clcn3: chloride channel 3	BI739053	Mm.28842.3	325.81	P	355.12	P	150.25	P	139.16	P	-2.34
1428171_at	Prpf39: PRP39 pre-mRNA processing factor 39 homolog (yeast)	BB460975	Mm.28480.2	185.83	P	174.07	P	76.26	P	78.49	P	-2.33
1426600_at	Slc2a1: solute carrier family 2 (facilitated glucose transporter), member 1	BM209618	Mm.21002.1	961.93	P	1005.66	P	449.92	P	392.95	P	-2.32
1455425_at	Tet1: tet oncogene 1	BG071655	Mm.17774.1	1420.27	P	1414.88	P	625.08	P	593.32	P	-2.32
1452899_at	Rian: RNA imprinted and accumulated in nucleus	AK017440	Mm.23086.2	531.25	P	605.13	P	248.53	P	244.94	P	-2.31
1433696_at	Hn1l: hematological and neurological expressed 1-like	AV116987	Mm.34546.1	717.38	P	661.39	P	306.82	P	287.9	P	-2.31
1430368_s_at	1700019D03Rik: RIKEN cDNA 1700019D03 gene	AK006110	Mm.174785.1	256.28	P	266.7	P	118.29	P	108.71	P	-2.3
1417474_at	1500035H01Rik: RIKEN cDNA 1500035H01 gene	NM_023831	Mm.30006.1	413.15	P	413.02	P	173.27	P	192.36	P	-2.28
1429057_at	Narg1l: NMDA receptor regulated 1-like	AK007755	Mm.24425.1	221.41	P	233.47	P	96.43	P	104.21	P	-2.28
1418388_s_at	Mphosph8: M-phase phosphoprotein 8	NM_023773	Mm.27160.1	921.32	P	942.6	P	409.41	P	410.32	P	-2.27
1415916_a_at	Mthfd1: methylenetetrahydrofolate dehydrogenase (NADP+ dependent), methenyltetrahydrofolate cyclohydrolase, formyltetrahydrofolate synthase	NM_138745	Mm.29584.1	939.07	P	975.37	P	439.94	P	408.3	P	-2.26
1422576_at	Atxn10: ataxin 10	NM_016843	Mm.4098.1	1111.72	P	1080.04	P	507.97	P	461.15	P	-2.26
1423364_a_at	Aktip: thymoma viral proto-oncogene 1 interacting protein	AW490901	Mm.88777.1	215.21	P	205.12	P	94.31	P	91.64	P	-2.26
1452272_a_at	Gfer: growth factor, erv1 (S. cerevisiae)-like (augmenter of liver regeneration)	BI901126	Mm.28124.2	797.92	P	772.05	P	351.55	P	343.39	P	-2.26
1429351_at	Klhl24: kelch-like 24 (Drosophila)	AK018314	Mm.126970.1	284.45	P	302.41	P	135.5	P	127.61	P	-2.23
1454797_at	Tmem55b: transmembrane protein 55b	AW556098	Mm.27340.1	361.5	P	384.61	P	168.6	P	166.4	P	-2.23
1415826_at	Atp6v1h: ATPase, H+ transporting, lysosomal V1 subunit H	NM_133826	Mm.27082.1	361.01	P	366.04	P	168.88	P	160.08	P	-2.21
1425628_a_at	Gtf2i: general transcription factor II I	AF043220	Mm.22593.3	724.53	P	670.06	P	319.96	P	309.99	P	-2.21
1437287_at	1110020G09Rik: RIKEN cDNA 1110020G09 gene	BB277742	Mm.42110.2	330.18	P	337.03	P	149.5	P	152.19	P	-2.21
1423158_at	Gnpnat1: glucosamine-phosphate N-acetyltransferase 1	AK008566	Mm.41304.1	584.4	P	577.61	P	271.4	P	257.34	P	-2.19
1415996_at	Txnip: thioredoxin interacting protein	AF173681	Mm.77432.1	1497.66	P	1499.48	P	671.63	P	706.57	P	-2.18
1438933_x_at	Rasgrp2: RAS, guanyl releasing protein 2	BE688720	Mm.20884.2	188.43	P	190.28	P	89.98	P	84.1	P	-2.18
1416156_at	Vcl: vinculin	NM_009502	Mm.12842.1	622.34	P	602.53	P	1311.87	P	1310.98	P	2.15
1426964_at	3110003A17Rik: RIKEN cDNA 3110003A17 gene	AK013984	Mm.28149.1	405.96	P	389.13	P	845.48	P	880.67	P	2.17
1451240_a_at	Glo1: glyoxalase 1	BC024663	Mm.196149.1	530.49	P	522.7	P	1136.22	P	1156.32	P	2.17
1452593_a_at	Tceb1: transcription elongation factor B (SIII), polypeptide 1	AI019214	Mm.176927.2	103.33	P	109.38	P	226.12	P	235.51	P	2.17
1434745_at	Ccnd2: cyclin D2	BQ175880	Mm.205996.2	645.29	P	666.24	P	1398.19	P	1475.64	P	2.19
1426010_a_at	Epb4.1l3: erythrocyte protein band 4.1-like 3	AF177146	Mm.17951.2	155.6	P	161.21	P	337.76	P	358.97	P	2.2
1425494_s_at	Bmpr1a: bone morphogenetic protein receptor, type 1A	BM939768	Mm.140965.1	114.96	P	121.8	P	262.19	P	261.84	P	2.21
1451177_at	Dnajb4: DnaJ (Hsp40) homolog, subfamily B, member 4	BC017161	Mm.46746.1	131.35	P	142.58	P	301.23	P	307.7	P	2.21
1417663_a_at	Ndrg3: N-myc downstream regulated gene 3	BE631549	Mm.36775.1	82.67	P	84.83	P	185.14	P	188.1	P	2.22
1424051_at	Col4a2: collagen, type IV, alpha 2	BC013560	Mm.181021.1	363.57	P	373.15	P	798.24	P	835.56	P	2.22
1425531_at	Znhit1: zinc finger, HIT domain containing 1	BC026751	Mm.41486.1	88.12	P	82.65	P	187.95	P	190.25	P	2.22
1427347_s_at	Tubb2a: tubulin, beta 2A	BC003475	Mm.200858.1	258.03	P	243.7	P	538.18	P	584.23	P	2.22
1457434_s_at	Ptpla: protein tyrosine phosphatase-like (proline instead of catalytic arginine), member a	AV102876	Mm.170995.1	232.86	P	222.81	P	511.81	P	502.47	P	2.22
1434482_at	D4Ertd22e: DNA segment, Chr 4, ERATO Doi 22, expressed	BM203518	Mm.174695.1	118.95	P	109.49	P	256.96	P	249.65	P	2.23
1418440_at	Col8a1: collagen, type VIII, alpha 1	NM_007739	Mm.86813.1	122.57	P	132.04	P	277.03	P	289.68	P	2.24
1422433_s_at	Idh1: isocitrate dehydrogenase 1 (NADP+), soluble	NM_010497	Mm.9925.1	399.37	P	406.07	P	917.11	P	892.08	P	2.24
1449893_a_at	Lrig1: leucine-rich repeats and immunoglobulin-like domains 1	NM_008377	Mm.944.1	86.47	P	84.27	P	187.22	P	196.56	P	2.24
1419835_s_at	Plec1: plectin 1	AW123286	Mm.215172.1	315.19	P	297.09	P	685.87	P	696.48	P	2.25
1417165_at	Mbd2: methyl-CpG binding domain protein 2	NM_010773	Mm.322.1	116.85	P	114.89	P	255.74	P	271.02	P	2.27
1452590_a_at	Gm9780 /// Plac9: predicted gene 9780 /// placenta specific 9	BB609699	Mm.29491.1	103.33	P	106.86	P	240.2	P	235.68	P	2.27
1455792_x_at	Ndn: necdin	AV124445	Mm.7089.3	176.35	P	167.82	P	377.93	P	405.83	P	2.27
1428669_at	Bmyc: brain expressed myelocytomatosis oncogene	AK012810	Mm.41881.1	121.34	P	104.49	P	256.64	P	257.41	P	2.28
1451160_s_at	Pvr: poliovirus receptor	BB049138	Mm.134436.1	121.51	P	127.25	P	277.38	P	291.68	P	2.28
1419366_at	Zmat5: zinc finger, matrin type 5	NM_026015	Mm.154471.1	75.46	P	79.77	P	186.59	P	172.61	P	2.3
1427955_a_at	Deb1: differentially expressed in B16F10 1	AK003863	Mm.24848.1	139.54	P	155.83	P	336.2	P	341.51	P	2.3
1460592_at	Epb4.1l1: erythrocyte protein band 4.1-like 1	BI684958	Mm.20852.3	81.46	P	77.7	P	187.89	P	178.13	P	2.3
1431004_at	Loxl2: lysyl oxidase-like 2	AI415741	Mm.157089.1	462.51	P	498.13	P	1114.47	P	1089.78	P	2.3
1418835_at	Phlda1: pleckstrin homology-like domain, family A, member 1	NM_009344	Mm.3117.1	229.74	P	218.73	P	518.56	P	517.88	P	2.31
1428136_at	Sfrp1: secreted frizzled-related protein 1	AK008943	Mm.49407.1	174.88	P	168.72	P	377.19	P	419.3	P	2.32
1427932_s_at	1200003I10Rik /// 1200015M12Rik /// 1200016E24Rik /// A130040M12Rik /// E430024C06Rik: RIKEN cDNA 1200003I10 gene /// RIKEN cDNA 1200015M12 gene /// RIKEN cDNA 1200016E24 gene /// RIKEN cDNA A130040M12 gene /// RIKEN cDNA E430024C06 gene	BI076834	Mm.216195.1	185.02	P	198.13	P	415.14	P	473.31	P	2.33
1417130_s_at	Angptl4: angiopoietin-like 4	NM_020581	Mm.196189.1	78.63	P	76.42	P	171.88	P	189.44	P	2.34
1428822_a_at	Snx24: sorting nexing 24	BB815011	Mm.32414.1	158.4	P	167.08	P	377.95	P	384.33	P	2.34
1425476_at	Col4a5: collagen, type IV, alpha 5	BM250666	Mm.155579.1	83.96	P	86.29	P	198.98	P	201.15	P	2.35
1438165_x_at	Vat1: vesicle amine transport protein 1 homolog (T californica)	BB559097	Mm.29210.2	120.11	P	117.33	P	257.09	P	299.16	P	2.35
1432158_a_at	Trappc2: trafficking protein particle complex 2	AK007951	Mm.34586.2	137.17	P	138.41	P	339.67	P	309.46	P	2.36
1456511_x_at	Eras: ES cell-expressed Ras	AV212609	Mm.4881.2	467.62	P	491.94	P	1173.53	P	1098.04	P	2.36
1460287_at	Timp2: tissue inhibitor of metalloproteinase 2	M93954	Mm.181969.1	327.14	P	337.29	P	753.78	P	811.34	P	2.36
1423039_a_at	Bzw1 /// Gm11652 /// Gm5191: basic leucine zipper and W2 domains 1 /// basic leucine zipper and W2 domains 1 pseudogene /// basic leucine zipper and W2 domains 1 pseudogene	AV144956	Mm.21848.1	156.24	P	165.69	P	398.81	P	366.64	P	2.37
1457043_at	B3galtl: beta 1,3-galactosyltransferase-like	BB441870	Mm.45060.1	81.12	P	85.76	P	196.37	P	197.26	P	2.37
1418203_at	Pmaip1: phorbol-12-myristate-13-acetate-induced protein 1	NM_021451	Mm.143798.1	280.62	P	263.63	P	648.97	P	653.02	P	2.38
1422425_at	Sprr2k: small proline-rich protein 2K	NM_011477	Mm.57085.1	150.46	P	152.41	P	358.65	P	362.42	P	2.38
1422437_at	Col5a2: collagen, type V, alpha 2	AV229424	Mm.10299.1	656.46	P	724.25	P	1616.84	P	1654.14	P	2.38
1448406_at	Eid1: EP300 interacting inhibitor of differentiation 1	BC010712	Mm.44244.1	139.3	P	149.03	P	338	P	346.94	P	2.38
1449632_s_at	Fkbp10: FK506 binding protein 10	AI325255	Mm.200045.1	117.42	P	102.46	P	248.21	P	274.46	P	2.38
1451629_at	Lbh: limb-bud and heart	BC026827	Mm.180813.1	87.55	P	86.7	P	197.54	P	217.54	P	2.38
1416123_at	Ccnd2: cyclin D2	NM_009829	Mm.3141.1	115.62	P	128.5	P	291.69	P	286.8	P	2.39
1420624_a_at	Vamp8: vesicle-associated membrane protein 8	NM_016794	Mm.1838.1	116.07	P	109.67	P	248.11	P	294.22	P	2.39
1422603_at	Rnase4: ribonuclease, RNase A family 4	BC005569	Mm.175173.1	262.36	P	255.32	P	586.3	P	651.94	P	2.39
1426208_x_at	Plagl1: pleiomorphic adenoma gene-like 1	AF147785	Mm.220978.3	262.3	P	257.52	P	649.61	P	591.62	P	2.39
1451527_at	Pcolce2: procollagen C-endopeptidase enhancer 2	AF352788	Mm.46016.1	119.18	P	124.1	P	286.43	P	298.74	P	2.4
1436520_at	Ahnak2: AHNAK nucleoprotein 2	BB378317	Mm.30517.1	97.05	P	103.09	P	226.01	P	255.24	P	2.4
1417104_at	Emp3: epithelial membrane protein 3	BC001999	Mm.20829.1	261.9	P	273.29	P	611.98	P	678.47	P	2.41
1424478_at	Bbs2: Bardet-Biedl syndrome 2 (human)	AF342737	Mm.28005.1	79.16	P	84.37	P	206.69	P	187.49	P	2.41
1433662_s_at	Timp2: tissue inhibitor of metalloproteinase 2	BF168458	Mm.206505.1	153.92	P	173.57	P	390.62	P	395.52	P	2.41
1434402_at	Samd8: sterile alpha motif domain containing 8	BQ176258	Mm.29923.2	162.72	P	140.86	P	384.35	P	346.45	P	2.41
1454862_at	Phldb2: pleckstrin homology-like domain, family B, member 2	AV253284	Mm.158.1	243.05	P	264.44	P	607.16	P	622.9	P	2.41
1454992_at	Slc7a1: solute carrier family 7 (cationic amino acid transporter, y+ system), member 1	BB264620	Mm.30710.1	195.55	P	197.26	P	468.39	P	476.94	P	2.41
1416164_at	Fbln5: fibulin 5	NM_011812	Mm.25347.1	179.07	P	166.3	P	398.81	P	435.97	P	2.42
1435527_at	Nfic: nuclear factor I/C	BB533448	Mm.200862.1	100.63	P	85.31	P	231.84	P	222.02	P	2.42
1448593_at	Wisp1: WNT1 inducible signaling pathway protein 1	NM_018865	Mm.10222.1	99.72	P	102.02	P	250.29	P	236.06	P	2.42
1454613_at	Dpysl3: dihydropyrimidinase-like 3	AV162270	Mm.8180.2	181.08	P	200.63	P	463.12	P	458.75	P	2.42
1435880_at	Ankrd50: ankyrin repeat domain 50	BM119343	Mm.38130.1	78.87	P	73.51	P	184.63	P	185.56	P	2.42
1428619_at	Fam36a: family with sequence similarity 36, member A	BB783243	Mm.28927.1	243.14	P	242.46	P	575.8	P	601.33	P	2.43
1454674_at	Fez1: fasciculation and elongation protein zeta 1 (zygin I)	AU067669	Mm.5264.1	99.17	P	112.46	P	251.85	P	259.59	P	2.43
1452848_at	Tmem181a /// Tmem181b /// Tmem181c-ps: transmembrane protein 181A /// transmembrane protein 181B /// transmembrane protein 181C, pseudogene	BB023525	Mm.139787.1	113.83	P	116.13	P	272.46	P	285.73	P	2.43
1426750_at	Flnb: filamin, beta	AW538200	Mm.28095.1	317.65	P	293.4	P	789.88	P	703.65	P	2.44
1434681_at	4932441K18Rik: RIKEN cDNA 4932441K18 gene	BG069603	Mm.1603.3	122.66	P	111.06	P	309.21	P	260.14	P	2.44
1449167_at	Epb4.1l4a: erythrocyte protein band 4.1-like 4a	NM_013512	Mm.3465.1	149.11	P	150.37	P	378.65	P	349.49	P	2.44
1416846_a_at	Pdzrn3: PDZ domain containing RING finger 3	NM_018884	Mm.9944.1	114.15	P	115.58	P	283.86	P	278.77	P	2.45
1417402_at	Fam165b: family with sequence similarity 165, member B	NM_138743	Mm.21698.1	95.79	P	92.43	P	228.49	P	233.99	P	2.45
1426037_a_at	Rgs16: regulator of G-protein signaling 16	U94828	Mm.181709.2	126.72	P	132.8	P	301.65	P	332.04	P	2.45
1449145_a_at	Cav1: caveolin 1, caveolae protein	AB029929	Mm.28278.1	323.33	P	314.41	P	740.12	P	831.47	P	2.45
1449661_at	Suz12: Suppressor of zeste 12 homolog (Drosophila)	AW536442	Mm.203771.1	100.89	P	90.32	P	213.07	P	255.13	P	2.45
1451058_at	Mcts2: malignant T cell amplified sequence 2	AV017653	Mm.45143.1	218.88	P	231.01	P	574.09	P	525.5	P	2.45
1452035_at	Col4a1: collagen, type IV, alpha 1	BF158638	Mm.738.1	390.75	P	430.06	P	993.55	P	1008.35	P	2.45
1436153_a_at	Zmynd11: zinc finger, MYND domain containing 11	BB561053	Mm.73251.2	109.14	P	105.07	P	257.25	P	269.86	P	2.46
1460398_at	Phf8: PHD finger protein 8	BG070151	Mm.17156.1	83.08	P	71.34	P	198.62	P	182.25	P	2.46
1432591_at	Pappa: pregnancy-associated plasma protein A	BB635017	Mm.158706.1	74.74	P	63.72	P	161.39	P	180.34	P	2.46
1416803_at	Fkbp7: FK506 binding protein 7	NM_010222	Mm.24720.1	128.89	P	128.78	P	301.76	P	333.92	P	2.47
1451978_at	Loxl1: lysyl oxidase-like 1	AF357006	Mm.21049.1	246.07	P	245.36	P	549.54	P	666.05	P	2.47
1419209_at	Cxcl1: chemokine (C-X-C motif) ligand 1	NM_008176	Mm.21013.1	177.2	P	162.94	P	388.05	P	453.56	P	2.48
1427040_at	Mdfic: MyoD family inhibitor domain containing	U13371	Mm.1314.1	86.46	P	84.47	P	213.72	P	209.95	P	2.48
1447819_x_at	Col8a1: collagen, type VIII, alpha 1	BB546487	Mm.137275.1	150.71	P	148.5	P	350.64	P	390.01	P	2.48
1420619_a_at	Aes: amino-terminal enhancer of split	NM_010347	Mm.2626.1	91.28	P	83.04	P	204.8	P	229.24	P	2.49
1426972_at	Sec24d: Sec24 related gene family, member D (S. cerevisiae)	AK009425	Mm.29293.1	100.75	P	99.91	P	247.83	P	251.94	P	2.49
1448558_a_at	Pla2g4a: phospholipase A2, group IVA (cytosolic, calcium-dependent)	NM_008869	Mm.4186.1	167.44	P	150.06	P	363.71	P	429.52	P	2.49
1451277_at	Zadh2: zinc binding alcohol dehydrogenase, domain containing 2	BC025897	Mm.31536.1	77.55	P	66.49	P	164.38	P	195.12	P	2.49
1455627_at	Col8a1: collagen, type VIII, alpha 1	AV292255	Mm.107504.1	159.74	P	173.2	P	376.45	P	446.91	P	2.49
1448919_at	Cd302: CD302 antigen	NM_025422	Mm.30109.1	102.32	P	98.27	P	225.55	P	274.47	P	2.5
1451665_a_at	Ap4s1: adaptor-related protein complex AP-4, sigma 1	BC001985	Mm.116858.2	110.25	P	134.93	P	313.13	P	301.6	P	2.5
1452225_at	Mm.28810.1	BC016267	Mm.28810.1	109.66	P	102.03	P	256.94	P	275.36	P	2.5
1418774_a_at	Atp7a: ATPase, Cu++ transporting, alpha polypeptide	U03434	Mm.14926.1	80.1	P	74.67	P	195.15	P	194.69	P	2.52
1419398_a_at	Reep5: receptor accessory protein 5	NM_007874	Mm.21251.1	137.09	P	141.54	P	347.24	P	353.31	P	2.52
1438312_s_at	Ltbp3: latent transforming growth factor beta binding protein 3	BB324823	Mm.182396.3	135.49	P	112.08	P	293.58	P	328.87	P	2.52
1418454_at	Mfap5: microfibrillar associated protein 5	NM_015776	Mm.41931.1	86.38	P	107.1	P	243.29	P	241.77	P	2.53
1425927_a_at	Atf5: activating transcription factor 5	AF375476	Mm.1566.2	177.68	P	176.17	P	419.66	P	475.84	P	2.53
1433776_at	Lhfp: lipoma HMGIC fusion partner	AV149705	Mm.29465.1	188.11	P	198.7	P	474.64	P	507.33	P	2.53
1430596_s_at	Vgll3: vestigial like 3 (Drosophila)	BG066866	Mm.32828.1	113.57	P	108.89	P	276.04	P	290.35	P	2.54
1454991_at	Slc7a1: solute carrier family 7 (cationic amino acid transporter, y+ system), member 1	BB264620	Mm.30710.1	148.53	P	162.13	P	367.22	P	416.94	P	2.54
1451611_at	Pla2g16: phospholipase A2, group XVI	BC024581	Mm.34938.1	93.08	P	85.88	P	242.89	P	211.4	P	2.55
1427256_at	Vcan: versican	BM251152	Mm.4575.3	170.39	P	177.83	P	406.44	P	481.04	P	2.56
1450350_a_at	Jdp2: Jun dimerization protein 2	NM_030887	Mm.103560.1	83.54	P	87.41	P	214.02	P	222.33	P	2.56
1434376_at	Cd44: CD44 antigen	AW146109	Mm.200904.1	597.07	P	630.99	P	1549.18	P	1597.33	P	2.57
1416614_at	Eid1: EP300 interacting inhibitor of differentiation 1	BC010712	Mm.44244.1	137.71	P	138.37	P	340.03	P	371.66	P	2.58
1419693_at	Colec12: collectin sub-family member 12	NM_130449	Mm.218571.1	79.87	P	72.23	P	189.81	P	200.24	P	2.58
1453375_at	4930422N03Rik: RIKEN cDNA 4930422N03 gene	BB071620	Mm.84845.1	80.65	P	73.71	P	198.92	P	198.4	P	2.58
1448316_at	Cmtm3 /// LOC100046883: CKLF-like MARVEL transmembrane domain containing 3 /// similar to CKLF-like MARVEL transmembrane domain containing 3	NM_024217	Mm.29658.1	76.41	P	82.74	P	198.99	P	216.79	P	2.59
1435972_at	Cast: calpastatin	BB148748	Mm.216035.1	80.55	P	85.05	P	199.78	P	229.8	P	2.59
1434690_at	Lclat1: lysocardiolipin acyltransferase 1	BM237177	Mm.23322.1	83.11	P	89.5	P	211.87	P	238.78	P	2.61
1448565_at	Ppp1r11: protein phosphatase 1, regulatory (inhibitor) subunit 11	NM_029632	Mm.46176.1	90.86	P	86.21	P	225.46	P	236.89	P	2.61
1437247_at	Fosl2 /// LOC634417: fos-like antigen 2 /// similar to fos-like antigen 2	BM245170	Mm.24684.1	97.15	P	85.71	P	225.16	P	253.45	P	2.61
1447831_s_at	Mtmr7: myotubularin related protein 7	BB431693	Mm.160796.1	195.38	P	176.11	P	489.59	P	479.39	P	2.61
1419584_at	Ttc28: tetratricopeptide repeat domain 28	AW492543	Mm.102093.1	79.17	P	80.03	P	199.14	P	216.62	P	2.62
1448698_at	Ccnd1: cyclin D1	NM_007631	Mm.22288.1	388.57	P	390.8	P	991.91	P	1048.85	P	2.62
1438530_at	Tfpi: tissue factor pathway inhibitor	BB756069	Mm.32938.1	69.74	P	75.01	P	190.15	P	184.63	P	2.62
1442590_at	Tnfrsf22 /// Tnfrsf23: tumor necrosis factor receptor superfamily, member 22 /// tumor necrosis factor receptor superfamily, member 23	BB366863	Mm.43241.1	70.34	P	73.16	P	183.95	P	190.34	P	2.62
1417073_a_at	Qk: quaking	NM_021881	Mm.2655.1	145.45	P	127.62	P	350.26	P	369.8	P	2.63
1418135_at	Aff1: AF4/FMR2 family, member 1	NM_133919	Mm.34501.1	154.62	P	142.2	P	387.18	P	395.7	P	2.63
1426397_at	Tgfbr2: transforming growth factor, beta receptor II	BG793483	Mm.23865.1	110.51	P	117.52	P	279.14	P	318.39	P	2.63
1435580_at	C230081A13Rik: RIKEN cDNA C230081A13 gene	AW553275	Mm.34783.1	107.72	P	115.91	P	271.43	P	314.97	P	2.63
1455299_at	Vgll3: vestigial like 3 (Drosophila)	BB011882	Mm.25670.1	103.31	P	105.29	P	271.05	P	276.86	P	2.63
1418004_a_at	Tmem176b: transmembrane protein 176B	NM_023056	Mm.28385.1	67.86	P	60.99	P	154.67	P	185.34	P	2.64
1424925_at	Sec63: SEC63-like (S. cerevisiae)	C76103	Mm.39716.1	67.89	P	68.11	P	174.87	P	184.13	P	2.64
1426864_a_at	Ncam1: neural cell adhesion molecule 1	BB698413	Mm.4974.3	103.49	P	104.77	P	261.57	P	288.51	P	2.64
1431375_s_at	Parva: parvin, alpha	BI690209	Mm.195762.1	90.28	P	91.78	P	239.53	P	242.88	P	2.64
1439441_x_at	Lats2: large tumor suppressor 2	BB134767	Mm.28021.3	97.31	P	80.58	P	217.51	P	249.9	P	2.64
1448894_at	Akr1b8: aldo-keto reductase family 1, member B8	NM_008012	Mm.5378.1	134.22	P	128.61	P	373.45	P	316.71	P	2.64
1450780_s_at	Hmga2: high mobility group AT-hook 2	X58380	Mm.3953.1	191.77	P	207.49	P	503.05	P	554.23	P	2.64
1452415_at	Actn1: actinin, alpha 1	BC003232	Mm.214752.1	113.88	P	97.23	P	282.01	P	275.11	P	2.64
1418011_a_at	Sh3glb1: SH3-domain GRB2-like B1 (endophilin)	BB221842	Mm.182692.1	65.95	P	66.97	P	174.89	P	176.74	P	2.65
1418012_at	Sh3glb1: SH3-domain GRB2-like B1 (endophilin)	BB221842	Mm.182692.1	104.93	P	86.98	P	248.01	P	261.49	P	2.65
1433670_at	Emp2: epithelial membrane protein 2	BE571790	Mm.4908.2	99.42	P	91.53	P	246.57	P	258.33	P	2.65
1437525_a_at	Polr3a: polymerase (RNA) III (DNA directed) polypeptide A	BB559175	Mm.44100.2	197.87	P	167.04	P	518.23	P	448.23	P	2.65
1449354_at	Zrsr1: zinc finger (CCCH type), RNA binding motif and serine/arginine rich 1	NM_011663	Mm.14286.1	89.1	P	85.24	P	242.33	P	220	P	2.65
1451446_at	Antxr1: anthrax toxin receptor 1	AF378762	Mm.29636.1	147.65	P	141.66	P	357.2	P	406.33	P	2.65
1428431_at	Zcchc24: zinc finger, CCHC domain containing 24	BB813478	Mm.41904.1	76.3	P	68.74	P	192.71	P	194.23	P	2.65
1460208_at	Fbn1: fibrillin 1	NM_007993	Mm.735.1	279.23	P	266.55	P	677.33	P	771.28	P	2.66
1433921_s_at	Dph3: DPH3 homolog (KTI11, S. cerevisiae)	BG869825	Mm.2519.2	279.6	P	278.47	P	759.32	P	721.64	P	2.66
1447624_s_at	Stox2: storkhead box 2	BB174262	Mm.163484.1	152.26	P	165.95	P	402.29	P	440.61	P	2.66
1425019_at	Ubxn2a: UBX domain protein 2A	AV174556	Mm.40697.1	107.27	P	101.35	P	289.84	P	268.75	P	2.67
1437694_at	Mm.77586.1	AW536892	Mm.77586.1	84.36	P	70.03	P	189.88	P	221.8	P	2.67
1419583_at	Cbx4: chromobox homolog 4 (Drosophila Pc class)	NM_007625	Mm.8556.1	66.04	P	57.83	P	165.03	P	169.11	P	2.68
1423350_at	Socs5: suppressor of cytokine signaling 5	AA510713	Mm.37204.1	85.61	P	91.83	P	205.87	P	267.01	P	2.68
1426865_a_at	Ncam1: neural cell adhesion molecule 1	BB698413	Mm.4974.3	166.23	P	204.19	P	440.27	P	542.05	P	2.68
1418712_at	Cdc42ep5: CDC42 effector protein (Rho GTPase binding) 5	NM_021454	Mm.34268.1	88.85	P	90.84	P	243.37	P	239.73	P	2.69
1448405_a_at	Eid1: EP300 interacting inhibitor of differentiation 1	BC010712	Mm.44244.1	198.02	P	196.2	P	475.85	P	585.43	P	2.69
1419149_at	Serpine1: serine (or cysteine) peptidase inhibitor, clade E, member 1	NM_008871	Mm.1263.1	504.21	P	544.85	P	1485.97	P	1340.64	P	2.71
1450627_at	Ank: progressive ankylosis	NM_020332	Mm.142714.1	121.77	P	93.6	P	275.57	P	309.02	P	2.71
1444089_at	Spnb2: spectrin beta 2	AV016275	Mm.31326.1	76.89	P	81.65	P	207.68	P	222.02	P	2.71
1421840_at	Abca1: ATP-binding cassette, sub-family A (ABC1), member 1	BB144704	Mm.369.1	91.49	P	89.72	P	221.72	P	271.34	P	2.72
1448870_at	Ltbp1: latent transforming growth factor beta binding protein 1	AF022889	Mm.19307.1	95.34	P	94.84	P	245.78	P	272.49	P	2.72
1441870_s_at	Pkd2: polycystic kidney disease 2	BB249222	Mm.208298.1	195.32	P	181.23	P	488.81	P	538.95	P	2.72
1437853_x_at	Ndn: necdin	BB074430	Mm.7089.5	112.38	P	112.58	P	291.89	P	323.4	P	2.73
1448737_at	Tspan7: tetraspanin 7	AF052492	Mm.18590.1	61.42	P	61.4	P	150.93	P	184.14	P	2.73
1451021_a_at	Klf5: Kruppel-like factor 5	BI465857	Mm.30262.1	417.86	P	413.53	P	1257.63	P	1011.7	P	2.73
1428146_s_at	Acaa2: acetyl-Coenzyme A acyltransferase 2 (mitochondrial 3-oxoacyl-Coenzyme A thiolase)	AK002555	Mm.142498.1	81.47	P	84.63	P	235.87	P	218.3	P	2.74
1460036_at	Ap1s2: adaptor-related protein complex 1, sigma 2 subunit	BE655707	Mm.5342.1	116.69	P	133.28	P	340.62	P	341.98	P	2.74
1416904_at	Mbnl1: muscleblind-like 1 (Drosophila)	NM_020007	Mm.141993.1	167.94	P	167.17	P	445.25	P	476.54	P	2.75
1450027_at	Sdc3: syndecan 3	BB528350	Mm.206536.1	64.87	P	60.81	P	162.05	P	182.81	P	2.75
1422823_at	Eps8 /// LOC632638: epidermal growth factor receptor pathway substrate 8 /// similar to Epidermal growth factor receptor kinase substrate 8	NM_007945	Mm.2012.1	93.69	P	88.49	P	260.3	P	245.41	P	2.76
1448229_s_at	Ccnd2: cyclin D2	NM_009829	Mm.3141.1	290.92	P	315.9	P	852.3	P	818.91	P	2.76
1418451_at	Gng2: guanine nucleotide binding protein (G protein), gamma 2	BB522409	Mm.46767.1	73.53	P	73.44	P	203.41	P	203.66	P	2.77
1450757_at	Cdh11: cadherin 11	NM_009866	Mm.4525.1	222.41	P	240.23	P	617.39	P	661.73	P	2.77
1436546_at	Lix1l: Lix1-like	BM502719	Mm.88628.1	133.68	P	121.78	P	333.64	P	375.21	P	2.77
1418286_a_at	Efnb1: ephrin B1	NM_010110	Mm.3374.1	88.07	P	77.88	P	218.32	P	249.54	P	2.78
1455206_at	Mm.24436.1	BQ175276	Mm.24436.1	97.62	P	92.07	P	272.15	P	258.98	P	2.78
1451989_a_at	Mapre2: microtubule-associated protein, RP/EB family, member 2	BC027056	Mm.194045.1	160.55	P	163.33	P	426.74	P	477.6	P	2.79
1460227_at	Timp1: tissue inhibitor of metalloproteinase 1	BC008107	Mm.8245.1	637.78	P	679.24	P	1871.91	P	1791.12	P	2.79
1448613_at	Ecm1: extracellular matrix protein 1	NM_007899	Mm.3433.1	85.9	P	88.5	P	235.33	P	251.54	P	2.8
1452114_s_at	Igfbp5: insulin-like growth factor binding protein 5	BF225802	Mm.218877.2	68.2	P	65.66	P	165.72	P	208.32	P	2.8
1423760_at	Cd44: CD44 antigen	M27130	Mm.24138.1	414.31	P	474.24	P	1220.17	P	1273.06	P	2.81
1448942_at	Gng11: guanine nucleotide binding protein (G protein), gamma 11	NM_025331	Mm.25547.1	153.3	P	180.32	P	411.65	P	523.06	P	2.81
1416805_at	1110032E23Rik: RIKEN cDNA 1110032E23 gene	NM_133187	Mm.33946.1	246.94	P	268.87	P	678.83	P	767.96	P	2.82
1426348_at	Col4a1: collagen, type IV, alpha 1	BF158638	Mm.738.1	185.66	P	179.57	P	486.8	P	541.87	P	2.82
1429219_at	1200009F10Rik: RIKEN cDNA 1200009F10 gene	AK004670	Mm.37415.1	151.53	P	128.16	P	364.14	P	421.26	P	2.82
1426269_at	Vamp7: vesicle-associated membrane protein 7	BC003764	Mm.1517.1	108.86	P	120.89	P	312.52	P	334.68	P	2.83
1423135_at	Thy1: thymus cell antigen 1, theta	AV028402	Mm.3951.1	376.15	P	398.73	P	1009.67	P	1190.92	P	2.84
1418061_at	Ltbp2: latent transforming growth factor beta binding protein 2	NM_013589	Mm.3900.1	115.97	P	113.34	P	296.68	P	358.61	P	2.85
1419103_a_at	Abhd6: abhydrolase domain containing 6	NM_025341	Mm.181473.1	65.35	P	70.36	P	203.09	P	183.31	P	2.85
1429637_at	1110032E23Rik: RIKEN cDNA 1110032E23 gene	AK008987	Mm.83701.1	117.22	P	124.61	P	306.64	P	379.69	P	2.85
1436938_at	Rbms3: RNA binding motif, single stranded interacting protein	BB053506	Mm.133242.1	110.36	P	140.43	P	318.68	P	391.1	P	2.85
1417262_at	Ptgs2: prostaglandin-endoperoxide synthase 2	M94967	Mm.3137.1	413.63	P	409.53	P	1134.69	P	1230.07	P	2.87
1422705_at	Pmepa1: prostate transmembrane protein, androgen induced 1	AV370981	Mm.41009.1	95.04	P	91.49	P	265	P	271.63	P	2.88
1450663_at	Thbs2: thrombospondin 2	NM_011581	Mm.26688.1	125.46	P	124.77	P	348.36	P	372.11	P	2.88
1435397_at	Zbtb44: zinc finger and BTB domain containing 44	AV146691	Mm.86401.1	124.1	P	110.22	P	328.06	P	342.18	P	2.88
1438403_s_at	Malat1: metastasis associated lung adenocarcinoma transcript 1 (non-coding RNA)	BF537798	Mm.218611.2	445.92	P	561.81	P	1427.9	P	1479.03	P	2.89
1419542_at	Dazl: deleted in azoospermia-like	NM_010021	Mm.15050.1	71.05	P	68.08	P	208.45	P	195.6	P	2.9
1421551_s_at	Ifi202b: interferon activated gene 202B	NM_011940	Mm.89990.1	62.48	P	73.28	P	181.99	P	213.01	P	2.9
1424770_at	Cald1: caldesmon 1	BI248947	Mm.130433.1	480.32	P	486.05	P	1331.27	P	1471.92	P	2.9
1454843_at	Prps2: phosphoribosyl pyrophosphate synthetase 2	BM934034	Mm.30784.1	243.6	P	238.1	P	730.71	P	662.94	P	2.9
1436970_a_at	Pdgfrb: platelet derived growth factor receptor, beta polypeptide	AA499047	Mm.4146.2	147.42	P	151.19	P	414.99	P	451.41	P	2.91
1455090_at	Angptl2: angiopoietin-like 2	BF681826	Mm.19081.1	68.36	P	72.37	P	195.42	P	214.94	P	2.91
1427086_at	Slit3: Slit homolog 3 (Drosophila)	BM570006	Mm.28509.1	105.01	P	91.97	P	254.01	P	322.41	P	2.93
1450625_at	Col5a2: collagen, type V, alpha 2	AV229424	Mm.10299.1	57.27	P	60.56	P	168.28	P	176.97	P	2.94
1418072_at	Hist1h2bc: histone cluster 1, H2bc	NM_023422	Mm.21579.1	395.52	P	382.98	P	1108.27	P	1189.63	P	2.95
1455870_at	Akap2: A kinase (PRKA) anchor protein 2	AI649048	Mm.200851.1	192.6	P	186.27	P	533.45	P	584.53	P	2.95
1448823_at	Cxcl12: chemokine (C-X-C motif) ligand 12	BC006640	Mm.465.2	98.7	P	124	P	335.26	P	322.7	P	2.96
1448471_a_at	Ctla2a: cytotoxic T lymphocyte-associated protein 2 alpha	NM_007796	Mm.30144.1	84.71	P	96.78	P	242.62	P	293.93	P	2.97
1439847_s_at	Klf12: Kruppel-like factor 12	BM249597	Mm.19293.1	63.43	P	71.88	P	213.24	P	190.97	P	2.97
1455034_at	Nr4a2: nuclear receptor subfamily 4, group A, member 2	BB703394	Mm.45081.1	78.18	P	76.61	P	217.93	P	242.46	P	2.97
1417439_at	Cd248: CD248 antigen, endosialin	NM_054042	Mm.29597.1	103.53	P	115.81	P	321.04	P	330.52	P	2.98
1420992_at	Ankrd1: ankyrin repeat domain 1 (cardiac muscle)	AK009959	Mm.10279.1	81.67	P	82.24	P	275.36	P	214	P	2.99
1424768_at	Cald1: caldesmon 1	BI248947	Mm.130433.1	288.74	P	351.26	P	905.28	P	999.7	P	2.99
1425526_a_at	Prrx1: paired related homeobox 1	L06502	Mm.3869.2	64.04	P	70.12	P	200.55	P	199.96	P	2.99
1436905_x_at	Laptm5: lysosomal-associated protein transmembrane 5	BB218107	Mm.4554.2	145.08	P	96.48	P	380.46	P	342.87	P	2.99
1434252_at	Tmcc3: transmembrane and coiled coil domains 3	BB711990	Mm.205458.1	50.23	P	54.05	P	158.29	P	150.04	P	2.99
1438658_a_at	S1pr3: sphingosine-1-phosphate receptor 3	AV238324	Mm.136736.2	268.84	P	288.5	P	720.75	P	946.06	P	2.99
1418476_at	Crlf1: cytokine receptor-like factor 1	NM_018827	Mm.116700.1	69.77	P	63.28	P	193.96	P	206.77	P	3.01
1426785_s_at	Mgll: monoglyceride lipase	BI411560	Mm.194795.2	65.4	P	75.4	P	217.43	P	204.82	P	3.01
1417419_at	Ccnd1: cyclin D1	NM_007631	Mm.22288.1	307.04	P	299.35	P	841.54	P	989.58	P	3.02
1423835_at	Zfp503: zinc finger protein 503	BB447914	Mm.21082.1	170.76	P	158.82	P	444.05	P	550.33	P	3.02
1426123_a_at	Rrbp1: ribosome binding protein 1	AF273691	Mm.13705.8	80.38	P	76.4	P	239.02	P	234.69	P	3.02
1449221_a_at	Rrbp1: ribosome binding protein 1	NM_133626	Mm.13705.1	82.31	P	81.59	P	252.15	P	241.65	P	3.02
1429203_at	2410076I21Rik: RIKEN cDNA 2410076I21 gene	AK010725	Mm.65618.1	87.13	P	90.64	P	300.23	P	234.71	P	3.02
1455688_at	Ddr2: discoidin domain receptor family, member 2	BB795075	Mm.200798.1	111.56	P	107.91	P	300.18	P	365.83	P	3.03
1452166_a_at	Krt10: keratin 10	AK014360	Mm.22662.1	53.19	P	54.56	P	160.83	P	167.04	P	3.04
1454677_at	Timp2: tissue inhibitor of metalloproteinase 2	BF168458	Mm.206505.1	277.67	P	294.92	P	804.71	P	935.39	P	3.04
1450460_at	Aqp3: aquaporin 3	AF104416	Mm.34043.1	107.29	P	106.9	P	324.01	P	331.1	P	3.05
1422706_at	Pmepa1: prostate transmembrane protein, androgen induced 1	AV370981	Mm.41009.1	234.31	P	173.28	P	573.23	P	683.99	P	3.08
1438855_x_at	Tnfaip2: tumor necrosis factor, alpha-induced protein 2	BB233088	Mm.4348.3	70.78	P	69.43	P	183.49	P	248.88	P	3.08
1434458_at	Fst: follistatin	BB444134	Mm.23835.1	87.72	P	68.25	P	246.75	P	235.64	P	3.08
1437360_at	Pcdh19: protocadherin 19	BB053591	Mm.39738.1	72.47	P	69.87	P	203.11	P	238.27	P	3.09
1423310_at	Tpbg: trophoblast glycoprotein	BQ177165	Mm.20864.1	82.05	P	77.68	P	224.27	P	272.12	P	3.1
1434285_at	Frmd4a: FERM domain containing 4A	BB701578	Mm.37932.1	134.7	P	117.2	P	373.13	P	406.68	P	3.1
1422053_at	Inhba: inhibin beta-A	NM_008380	Mm.8042.1	215.85	P	231.1	P	683.94	P	708.35	P	3.11
1435777_at	Itpripl2: inositol 1,4,5-triphosphate receptor interacting protein-like 2	BB794845	Mm.1759.1	117.32	P	111.56	P	346.4	P	366.62	P	3.11
1434369_a_at	Cryab: crystallin, alpha B	AV016515	Mm.178.3	117.57	P	124.21	P	359.59	P	393.47	P	3.12
1420568_at	Stra8: stimulated by retinoic acid gene 8	NM_009292	Mm.5171.1	281.6	P	300.34	P	978.17	P	844.23	P	3.13
1425317_x_at	Stk31: serine threonine kinase 31	AF285580	Mm.128054.1	70.5	P	61.62	P	209.96	P	203.14	P	3.13
1431416_a_at	Jam2: junction adhesion molecule 2	AK010826	Mm.41758.2	50.43	P	53.95	P	188.01	P	137.61	P	3.14
1449502_at	Dazl: deleted in azoospermia-like	NM_010021	Mm.15050.1	85.31	P	76.2	P	271.01	P	236.12	P	3.14
1452762_at	8430436O14Rik: RIKEN cDNA 8430436O14 gene	AK018466	Mm.99916.1	74.47	P	79.32	P	217.18	P	265.13	P	3.15
1419248_at	Rgs2: regulator of G-protein signaling 2	AF215668	Mm.28262.1	92.65	P	97.3	P	248.32	P	351.13	P	3.16
1415904_at	Lpl: lipoprotein lipase	BC003305	Mm.1514.1	50.34	P	47.03	P	150.03	P	157.91	P	3.17
1416592_at	Glrx: glutaredoxin	AF276917	Mm.29728.1	44.6	P	57.34	P	155.92	P	165.41	P	3.17
1435137_s_at	1200015M12Rik /// 1200016E24Rik /// A130040M12Rik /// E430024C06Rik: RIKEN cDNA 1200015M12 gene /// RIKEN cDNA 1200016E24 gene /// RIKEN cDNA A130040M12 gene /// RIKEN cDNA E430024C06 gene	BB119177	Mm.216195.2	359.77	P	358.67	P	991.62	P	1282	P	3.17
1452412_at	Hoxc8: homeo box C8	BB283726	Mm.6167.1	96.17	P	89.44	P	272.71	P	314.72	P	3.17
1454138_a_at	Stk31: serine threonine kinase 31	AK021186	Mm.128054.2	69.76	P	58.17	P	217.38	P	187.9	P	3.17
1454889_x_at	Tmcc3: transmembrane and coiled coil domains 3	BB711990	Mm.205458.1	70.37	P	79.03	P	237.09	P	235.6	P	3.17
1417240_at	Zyx: zyxin	NM_011777	Mm.4895.1	100.32	P	90.44	P	301.33	P	307.84	P	3.18
1429483_at	Calcoco2: calcium binding and coiled-coil domain 2	BG066947	Mm.27779.1	342.43	P	367.69	P	1144.02	P	1098.88	P	3.18
1418674_at	Osmr: oncostatin M receptor	AB015978	Mm.10760.1	100.3	P	109.28	P	314.1	P	352.68	P	3.19
1426708_at	Antxr2: anthrax toxin receptor 2	BC003908	Mm.24842.1	49.92	P	47.8	P	148.99	P	161.85	P	3.19
1449408_at	Jam2: junction adhesion molecule 2	NM_023844	Mm.41758.1	200.01	P	218.78	P	716.43	P	618.17	P	3.19
1455265_a_at	Rgs16: regulator of G-protein signaling 16	BB100249	Mm.181709.3	112.46	P	90.5	P	292.97	P	359.41	P	3.2
1417917_at	Cnn1: calponin 1	NM_009922	Mm.4356.1	77.26	P	86.73	P	277.15	P	248.61	P	3.21
1450637_a_at	Aebp1: AE binding protein 1	NM_009636	Mm.4665.1	73.74	P	68.17	P	227.14	P	227.25	P	3.21
1422824_s_at	Eps8: epidermal growth factor receptor pathway substrate 8	NM_007945	Mm.2012.1	165.13	P	147.86	P	480.67	P	526.73	P	3.22
1455961_at	Mm.13052.2	AV174022	Mm.13052.2	89.91	P	78.6	P	285.78	P	256.38	P	3.22
1452717_at	Slc25a24: solute carrier family 25 (mitochondrial carrier, phosphate carrier), member 24	BM230959	Mm.33574.1	156.06	P	149.98	P	474.78	P	512.15	P	3.22
1434875_a_at	Hmgn3: high mobility group nucleosomal binding domain 3	AV018952	Mm.33848.3	93.41	P	99.29	P	319.93	P	301.03	P	3.23
1437479_x_at	Tbx3: T-box 3	BB728182	Mm.114474.1	82.59	P	70.28	P	269.75	P	224.46	P	3.23
1443924_at	Wnk3: WNK lysine deficient protein kinase 3	BB084132	Mm.32899.1	89.84	P	76.21	P	276.53	P	259.14	P	3.23
1418379_s_at	Gpr124: G protein-coupled receptor 124	NM_054044	Mm.29671.1	65.71	P	66.93	P	215.01	P	217.24	P	3.26
1425528_at	Prrx1: paired related homeobox 1	L06502	Mm.3869.2	125.04	P	116.87	P	349.77	P	436.57	P	3.26
1450958_at	Tm4sf1: transmembrane 4 superfamily member 1	BQ177170	Mm.856.1	171.83	P	203.11	P	579.58	P	636.32	P	3.26
1434749_at	BC067068: cDNA sequence BC067068	BB811762	Mm.41076.1	74.82	P	68.48	P	232.22	P	234.65	P	3.26
1455398_at	Lrrc8c: leucine rich repeat containing 8 family, member C	BB333759	Mm.35303.1	50.93	P	49.05	P	160.44	P	167.98	P	3.26
1419247_at	Rgs2: regulator of G-protein signaling 2	AF215668	Mm.28262.1	64.77	P	48.69	P	145.53	P	224.67	P	3.27
1421917_at	Pdgfra: platelet derived growth factor receptor, alpha polypeptide	AW537708	Mm.2924.1	64.16	P	62.55	P	175.74	P	240.12	P	3.28
1424345_s_at	Ube2m: ubiquitin-conjugating enzyme E2M (UBC12 homolog, yeast)	BC021792	Mm.196580.1	52	P	49.56	P	187.99	P	145.18	P	3.28
1424842_a_at	Arhgap24: Rho GTPase activating protein 24	BC025502	Mm.42061.1	60.55	P	70.01	P	204.67	P	224.73	P	3.28
1435554_at	Tmcc3: transmembrane and coiled coil domains 3	BB771888	Mm.23047.1	117.07	P	114.15	P	371.27	P	389.49	P	3.28
1439496_at	Ston1: Stonin 1	BG073340	Mm.35296.1	129.16	P	113.96	P	378.02	P	419.35	P	3.28
1446951_at	P4ha3: procollagen-proline, 2-oxoglutarate 4-dioxygenase (proline 4-hydroxylase), alpha polypeptide III	BB526042	Mm.150294.1	70.05	P	58.5	P	195.02	P	227.49	P	3.28
1448925_at	Twist2: twist homolog 2 (Drosophila)	NM_007855	Mm.9474.1	57.17	P	61.89	P	180.98	P	205.86	P	3.29
1455240_x_at	Gm7969: Predicted gene 7969	BG066901	Mm.27910.1	59.53	P	56.4	P	203.81	P	180.74	P	3.3
1422514_at	Aebp1: AE binding protein 1	NM_009636	Mm.4665.1	71.19	P	79.57	P	234.31	P	265.79	P	3.32
1435740_at	Gm10397: predicted gene 10397	AV286259	Mm.29219.1	179.92	P	170.41	P	598.27	P	584.44	P	3.37
1438349_at	Zfp229: zinc finger protein	BG069331	Mm.28736.1	79.97	P	69.64	P	268.99	P	232.21	P	3.37
1436363_a_at	Nfix: nuclear factor I/X	AW049660	Mm.9394.3	102.89	P	94.49	P	330.18	P	340.82	P	3.38
1418701_at	Comt1: catechol-O-methyltransferase 1	NM_007744	Mm.35853.1	65.86	P	68.06	P	220.35	P	234.08	P	3.39
1449146_at	Notch4: Notch gene homolog 4 (Drosophila)	NM_010929	Mm.173813.1	50.81	P	39.23	P	175.94	P	129.06	P	3.39
1428498_at	Rnf219: ring finger protein 219	AK011896	Mm.27248.1	43.49	P	46.96	P	160.19	P	146.41	P	3.39
1436356_at	Samd4: sterile alpha motif domain containing 4	AW107196	Mm.40604.1	49.7	P	44.12	P	157.89	P	159.09	P	3.39
1457670_s_at	Lmna: lamin A	AV238225	Mm.87119.1	122.68	P	120.61	P	369.15	P	460.16	P	3.41
1449576_at	Eif1ay: eukaryotic translation initiation factor 1A, Y-linked	NM_025437	Mm.65264.1	53.11	P	44.6	P	167.66	P	167.09	P	3.42
1425472_a_at	Lmna: lamin A	BC015302	Mm.3438.2	54.89	P	55.71	P	182.68	P	196.75	P	3.43
1438702_at	Flrt2: fibronectin leucine rich transmembrane protein 2	BG075699	Mm.103204.1	105.53	P	111.46	P	347.83	P	397.5	P	3.43
1434856_at	Ankrd44: ankyrin repeat domain 44	AV256780	Mm.218595.3	46.84	P	47.32	P	173.24	P	150.47	P	3.44
1437534_at	Mm.21882.4	AU019880	Mm.21882.4	45.34	P	37.1	P	144.38	P	139.07	P	3.45
1448594_at	Wisp1: WNT1 inducible signaling pathway protein 1	NM_018865	Mm.10222.1	92.17	P	91	P	335.22	P	298.07	P	3.45
1460337_at	Sh3kbp1: SH3-domain kinase binding protein 1	BB326929	Mm.38525.1	170.34	P	164.5	P	566.06	P	585.97	P	3.45
1436364_x_at	Nfix: nuclear factor I/X	AW049660	Mm.9394.3	79.97	P	75.23	P	258.8	P	276.33	P	3.46
1456208_at	Gpat2: glycerol-3-phosphate acyltransferase 2, mitochondrial	BI407212	Mm.72993.1	45.13	P	41.17	P	161.15	P	137.55	P	3.46
1428875_at	Golim4: golgi integral membrane protein 4	BE981485	Mm.26610.1	98.65	P	89.49	P	329.86	P	323.54	P	3.47
1454997_at	Msrb3: methionine sulfoxide reductase B3	AV286522	Mm.25427.1	79.36	P	65.44	P	248.49	P	257.98	P	3.47
1427233_at	Tshz1: teashirt zinc finger family member 1	AV291373	Mm.102136.1	42.76	P	39.32	P	127.77	P	155.29	P	3.48
1439794_at	Ntn4: Netrin 4	BQ086474	Mm.59574.1	52.39	P	51.56	P	178.6	P	184.14	P	3.48
1457666_s_at	Ifi202b: interferon activated gene 202B	AV229143	Mm.83146.1	82.97	P	79.69	P	246.22	P	321.91	P	3.49
1455213_at	Tmsb15b1-Tmsb15b2 /// Tmsb15b2: Tmsb15b1-Tmsb15b2 readthrough transcript /// thymosin beta 15b2	AW912417	Mm.20154.1	60.41	P	61.61	P	216.19	P	209.21	P	3.5
1419283_s_at	Tns1: tensin 1	NM_027884	Mm.179671.1	50.96	P	67.34	P	219.13	P	200.51	P	3.54
1418084_at	Nrp1: neuropilin 1	AK011144	Mm.27448.1	62.78	P	75.98	P	256.19	P	236.25	P	3.55
1418296_at	Fxyd5: FXYD domain-containing ion transport regulator 5	NM_008761	Mm.1870.1	55.83	P	64.46	P	223.7	P	205.23	P	3.57
1425896_a_at	Fbn1: fibrillin 1	AF007248	Mm.735.2	41.58	P	46.91	P	144.98	P	169.79	P	3.57
1416811_s_at	Ctla2a /// Ctla2b: cytotoxic T lymphocyte-associated protein 2 alpha /// cytotoxic T lymphocyte-associated protein 2 beta	NM_007796	Mm.30144.1	68.03	P	67.2	P	232.78	P	251.5	P	3.58
1448944_at	Nrp1: neuropilin 1	AK011144	Mm.27448.1	56.3	P	69.09	P	220.04	P	225.99	P	3.58
1416612_at	Cyp1b1: cytochrome P450, family 1, subfamily b, polypeptide 1	BI251808	Mm.4443.1	66.59	P	70.13	P	222.86	P	267.79	P	3.59
1435217_at	Gm7969: Predicted gene 7969	BG066901	Mm.27910.1	50.05	P	44.15	P	196.25	P	142.28	P	3.59
1452366_at	Csgalnact1: chondroitin sulfate N-acetylgalactosaminyltransferase 1	AV371987	Mm.116889.1	56.77	P	57.19	P	196.87	P	212.48	P	3.6
1429088_at	Lbh: limb-bud and heart	AK007400	Mm.154109.1	191.06	P	209.86	P	645.2	P	798.1	P	3.6
1428902_at	Chst11: carbohydrate sulfotransferase 11	AK003880	Mm.41333.1	43.92	P	45.24	P	156.98	P	164.47	P	3.61
1442077_at	2310076G05Rik: RIKEN cDNA 2310076G05 gene	BB197581	Mm.185016.1	61.4	P	62.05	P	232.87	P	216.34	P	3.63
1423327_at	Rpl39l: ribosomal protein L39-like	AK005645	Mm.23690.1	356.91	P	364.47	P	1319.46	P	1310.6	P	3.64
1438789_s_at	Dpysl3: dihydropyrimidinase-like 3	AV161550	Mm.8180.3	47.3	P	48.43	P	159.96	P	189.85	P	3.66
1428861_at	Filip1l: filamin A interacting protein 1-like	AK019472	Mm.28383.1	166.27	P	173.88	P	618.76	P	624.18	P	3.66
1452349_x_at	Ifi205 /// Mnda: interferon activated gene 205 /// myeloid cell nuclear differentiation antigen	AI481797	Mm.215120.2	46.33	P	45.08	P	150.82	P	184.11	P	3.67
1444496_at	Mm.212232.1	BB800065	Mm.212232.1	57.45	P	44.39	P	204.02	P	171.03	P	3.68
1422317_a_at	Il1rl1: interleukin 1 receptor-like 1	NM_010743	Mm.35692.1	40.03	P	42.32	P	130.23	P	171.93	P	3.69
1428650_at	Tns1: tensin 1	AK003780	Mm.28019.1	79.8	P	73.35	P	282.13	P	293.36	P	3.75
1460600_at	AA414768: expressed sequence AA414768	AW550321	Mm.38094.1	54.64	P	51.72	P	212.27	P	189.52	P	3.75
1420512_at	Dkk2: dickkopf homolog 2 (Xenopus laevis)	NM_020265	Mm.103593.1	83.51	P	86.44	P	315.83	P	325.45	P	3.76
1443832_s_at	Sdpr: serum deprivation response	AV064339	Mm.55316.1	48.99	P	71.84	P	185.99	P	267.87	P	3.76
1457033_at	BQ559217 /// Gm4186 /// Zscan4-ps2 /// Zscan4c /// Zscan4f: expresssed sequence BQ559217 /// predicted gene 4186 /// zinc finger and SCAN domain containing 4, pseudogene 2 /// zinc finger and SCAN domain containing 4C /// zinc finger and SCAN domain containing 4F	BM198753	Mm.131747.1	496.3	P	483.28	P	1970.77	P	1724.8	P	3.77
1428685_at	Syce1: synaptonemal complex central element protein 1	AK016694	Mm.46102.1	45.8	P	42.19	P	178.32	P	154.63	P	3.78
1435802_at	Zbtb45: zinc finger and BTB domain containing 45	BE134048	Mm.27577.1	48.37	P	31.41	P	164.27	P	134.2	P	3.8
1424624_at	2900011O08Rik: RIKEN cDNA 2900011O08 gene	BC022741	Mm.177117.1	59.05	P	76.38	P	284.35	P	231.56	P	3.84
1449226_at	Hic1: hypermethylated in cancer 1	NM_010430	Mm.57250.1	39.32	P	38.25	P	141.85	P	156.01	P	3.85
1448914_a_at	Csf1: colony stimulating factor 1 (macrophage)	BM233698	Mm.795.1	63.01	P	52.03	P	195.25	P	247.01	P	3.86
1460259_s_at	Clca1 /// Clca2: chloride channel calcium activated 1 /// chloride channel calcium activated 2	AF108501	Mm.20897.1	42.08	P	42.4	P	163.47	P	163.03	P	3.86
1437486_at	Gprc5a: G protein-coupled receptor, family C, group 5, member A	BG064659	Mm.23575.1	31.76	P	38.48	P	133.73	P	136.95	P	3.88
1416778_at	Sdpr: serum deprivation response	BE197945	Mm.220962.1	132.55	P	133.97	P	518.33	P	520.63	P	3.9
1436791_at	Wnt5a: wingless-related MMTV integration site 5A	BB067079	Mm.32207.2	56.26	P	62.96	P	201.29	P	259.43	P	3.91
1416779_at	Sdpr: serum deprivation response	BE197945	Mm.220962.1	59	P	60.43	P	204.56	P	265.21	P	3.92
1442116_at	Gpr176: G protein-coupled receptor 176	BB311924	Mm.70979.1	55.64	P	69.46	P	233.53	P	267.07	P	3.98
1448845_at	Rpp25: ribonuclease P 25 subunit (human)	NM_133982	Mm.41435.1	70.76	P	67.71	P	300.8	P	249.79	P	3.99
1451969_s_at	Parp3: poly (ADP-ribose) polymerase family, member 3	BC014870	Mm.23981.1	48.63	P	47.04	P	176.24	P	204.86	P	3.99
1418136_at	Tgfb1i1: transforming growth factor beta 1 induced transcript 1	NM_009365	Mm.3248.1	56.3	P	67.79	P	241.01	P	257.32	P	4.02
1429348_at	Sema3c: sema domain, immunoglobulin domain (Ig), short basic domain, secreted, (semaphorin) 3C	AK004119	Mm.69051.1	40.96	P	40.23	P	156.09	P	172.38	P	4.05
1425145_at	Il1rl1: interleukin 1 receptor-like 1	D13695	Mm.35692.2	39.16	P	43.49	P	157.34	P	177.02	P	4.07
1424951_at	Baiap2l1: BAI1-associated protein 2-like 1	BC015459	Mm.18814.1	58.53	P	60.67	P	237.46	P	246.16	P	4.08
1428671_at	2200002D01Rik: RIKEN cDNA 2200002D01 gene	AK008617	Mm.46332.1	56.03	P	51.27	P	224.57	P	212.41	P	4.08
1426454_at	Arhgdib: Rho, GDP dissociation inhibitor (GDI) beta	AK002516	Mm.2241.1	57.41	P	51.14	P	227.9	P	220.86	P	4.14
1450391_a_at	Mgll: monoglyceride lipase	NM_011844	Mm.194795.1	48.05	P	41.74	P	195.01	P	177.6	P	4.14
1448943_at	Nrp1: neuropilin 1	AK011144	Mm.27448.1	118.6	P	110.42	P	464.9	P	496.33	P	4.19
1432205_a_at	C130038G02Rik: RIKEN cDNA C130038G02 gene	AK002529	Mm.100354.3	36.27	P	29.87	P	148.42	P	130.21	P	4.19
1450171_x_at	Gzme: granzyme E	NM_010373	Mm.14424.1	49.53	P	41.9	P	161.56	P	221.75	P	4.21
1456874_at	Flrt2: fibronectin leucine rich transmembrane protein 2	BB817332	Mm.71702.1	33.42	P	32.77	P	125.3	P	152.93	P	4.21
1421228_at	Ccl7: chemokine (C-C motif) ligand 7	AF128193	Mm.16091.1	82.67	P	87.77	P	317.51	P	401.4	P	4.26
1417185_at	Ly6a: lymphocyte antigen 6 complex, locus A	BC002070	Mm.8180.1	93.54	P	85.07	P	332.3	P	433.96	P	4.27
1454780_at	Galntl4: UDP-N-acetyl-alpha-D-galactosamine:polypeptide N-acetylgalactosaminyltransferase-like 4	AV238718	Mm.23070.1	43.46	P	30.33	P	174.79	P	143.44	P	4.28
1424594_at	Samd4: sterile alpha motif domain containing 4	BC011507	Mm.20973.2	55.32	P	55.05	P	233.29	P	240.02	P	4.29
1417852_x_at	Clca1: chloride channel calcium activated 1	AF047838	Mm.136780.1	43.33	P	41.42	P	169.89	P	197.32	P	4.34
1451983_at	Irx1: Iroquois related homeobox 1 (Drosophila)	AF165984	Mm.27734.1	39.02	P	30.05	P	137.81	P	166.89	P	4.36
1439539_at	Tram2: translocating chain-associating membrane protein 2	BB091955	Mm.102617.1	32.07	P	28.61	P	124.02	P	145.67	P	4.38
1455096_at	Flrt2: fibronectin leucine rich transmembrane protein 2	AW555664	Mm.100844.1	84.53	P	93.99	P	353.42	P	423.19	P	4.38
1450297_at	Il6: interleukin 6	NM_031168	Mm.1019.1	48.18	P	49.11	P	196.73	P	236.78	P	4.47
1452436_at	Loxl2: lysyl oxidase-like 2	AF117951	Mm.116714.1	61.11	P	56.79	P	247.65	P	278.12	P	4.47
1418492_at	Grem2: gremlin 2 homolog, cysteine knot superfamily (Xenopus laevis)	NM_011825	Mm.25760.1	79.92	P	79.42	P	352.41	P	373.72	P	4.56
1455145_at	Pcdh19: protocadherin 19	BM115577	Mm.102206.1	51.78	P	61.06	P	235.32	P	286.8	P	4.61
1450956_at	LOC100048724 /// Scd3: similar to fatty acid desaturase /// stearoyl-coenzyme A desaturase 3	BE133651	Mm.95735.1	33.66	P	28.36	P	175.32	P	113.45	P	4.63
1448529_at	Thbd: thrombomodulin	NM_009378	Mm.24096.1	87.53	P	81.9	P	361.44	P	425.76	P	4.64
1447643_x_at	Snai2: snail homolog 2 (Drosophila)	BB040443	Mm.111780.1	76.27	P	93.86	P	366.23	P	429.95	P	4.66
1443961_at	Gm4340: predicted gene 4340	BG071029	Mm.26079.1	360.44	P	393.1	P	2060.26	P	1525.42	P	4.78
1450781_at	Hmga2: high mobility group AT-hook 2	X58380	Mm.3953.1	167.75	P	151.7	P	737	P	822.6	P	4.9
1419540_at	Fthl17 /// Gm14499 /// Gm14511 /// Gm5634: ferritin, heavy polypeptide-like 17 /// predicted gene 14499 /// predicted gene 14511 /// predicted gene 5634	NM_031261	Mm.189056.1	44.56	P	39.15	P	223.76	P	193.07	P	4.92
1448606_at	Lpar1: lysophosphatidic acid receptor 1	U70622	Mm.4772.1	22.76	P	28.66	P	143.47	P	113.53	P	5.04
1449074_at	1700019N12Rik: RIKEN cDNA 1700019N12 gene	NM_025953	Mm.46130.1	28.93	P	29	P	149.5	P	145.88	P	5.1
1448029_at	Tbx3: T-box 3	AA543734	Mm.23467.2	128.83	P	109.02	P	640.84	P	577.27	P	5.14
1428909_at	A130040M12Rik: RIKEN cDNA A130040M12 gene	C85657	Mm.22482.1	86.67	P	87.34	P	444.51	P	455.23	P	5.17
1442334_at	Gm13040 /// Gm13043 /// Gm13057: predicted gene 13040 /// predicted gene 13043 /// predicted gene 13057	BB711873	Mm.212193.1	127.29	P	138.18	P	723.63	P	666.37	P	5.24
1420380_at	Ccl2: chemokine (C-C motif) ligand 2	AF065933	Mm.145.1	55.22	P	50.44	P	239.83	P	315.79	P	5.27
1422580_at	Myl4: myosin, light polypeptide 4	NM_010858	Mm.43.1	30.71	P	30.77	P	154.91	P	176.79	P	5.4
1460220_a_at	Csf1: colony stimulating factor 1 (macrophage)	BM233698	Mm.795.1	118.79	P	127.45	P	613.24	P	726.11	P	5.45
1424542_at	S100a4: S100 calcium binding protein A4	D00208	Mm.3925.1	165.82	P	178.94	P	902.5	P	984.09	P	5.49
1447377_at	Gm428: predicted gene 428	BB710064	Mm.212146.1	27.03	P	32.52	P	185.44	P	141.49	P	5.58
1460471_at	Ooep: oocyte expressed protein homolog (dog)	BB702364	Mm.26883.1	298.3	P	328.48	P	1775.77	P	1708.26	P	5.58
1448250_at	9030425E11Rik: RIKEN cDNA 9030425E11 gene	BG072972	Mm.41765.1	49.89	P	48.96	P	282.43	P	280.57	P	5.7
1429817_at	Sohlh2: spermatogenesis and oogenesis specific basic helix-loop-helix 2	AK016704	Mm.25514.1	104.23	P	121.4	P	680	P	628.39	P	5.81
1420773_at	Dub1: deubiquitinating enzyme 1	NM_007887	Mm.14130.1	64.69	P	60.47	P	411.74	P	332.74	P	5.93
1425357_a_at	Grem1: gremlin 1	BC015293	Mm.30465.2	42.89	P	39.24	P	215.61	P	274.45	P	5.94
1437019_at	2200001I15Rik: RIKEN cDNA 2200001I15 gene	AA162958	Mm.27156.1	242.44	P	241.25	P	1472.92	P	1415.78	P	5.97
1427346_at	Gm10439 /// Gm15085 /// Gm15128 /// Luzp4 /// Ott /// OTTMUSG00000019001: predicted gene 10439 /// predicted gene 15085 /// predicted gene 15128 /// leucine zipper protein 4 /// ovary testis transcribed /// predicted gene, OTTMUSG00000019001	X96606	Mm.3782.1	19.03	P	23.32	P	139.41	P	124.2	P	6.21
1449590_a_at	Mras: muscle and microspikes RAS	AB004879	Mm.2045.1	46.64	P	52.27	P	317.84	P	302.24	P	6.21
1426980_s_at	E130012A19Rik: RIKEN cDNA E130012A19 gene	BC006054	Mm.24506.1	67.6	P	49.97	P	396.28	P	339.39	P	6.3
1427479_at	BB287469 /// EG435337 /// Eif1a /// Gm16368 /// Gm2056 /// Gm4027 /// Gm5039 /// Gm5788 /// Gm6804 /// Gm8300 /// Gm8332 /// LOC641136: eukaryotic translation initiation factor 1A pseudogene /// predicted gene, EG435337 /// eukaryotic translation initiation factor 1A /// eukaryotic translation initiation factor 1A pseudogene /// predicted gene 2056 /// predicted gene 4027 /// eukaryotic translati…	AA413531	Mm.143141.3	150.58	P	151.32	P	1022.28	P	885.35	P	6.32
1421061_at	Guca1a: guanylate cyclase activator 1a (retina)	NM_008189	Mm.16224.1	45.9	P	47.1	P	316.01	P	274.41	P	6.35
1439241_x_at	Srd5a3: steroid 5 alpha-reductase 3	BB825787	Mm.86611.2	32.54	P	36.26	P	218.17	P	217.38	P	6.35
1430781_at	Ak7: adenylate kinase 7	AV256298	Mm.59172.1	46.36	P	43.33	P	305.19	P	276.87	P	6.46
1417143_at	Lpar1: lysophosphatidic acid receptor 1	U70622	Mm.4772.1	34.48	P	29.3	P	209.24	P	218.16	P	6.64
1443698_at	Xaf1: XIAP associated factor 1	BB645745	Mm.149240.1	26.6	P	24.73	P	175.88	P	170.21	P	6.78
1459089_at	Gm11756 /// Gm11757: predicted gene 11756 /// predicted gene 11757	BG070130	Mm.28381.1	28.51	P	27.61	P	245.29	P	134.38	P	6.78
1439759_x_at	Sult6b1: sulfotransferase family, cytosolic, 6B, member 1	AV101767	Mm.45514.1	33.71	P	32.53	P	222.38	P	229.51	P	6.8
1437015_x_at	Pla2g1b: phospholipase A2, group IB, pancreas	AV060866	Mm.20190.5	61.9	P	61.13	P	429.58	P	420.42	P	6.91
1425220_x_at	LOC100038935: hypothetical protein LOC100038935	AF067062	Mm.14614.1	118.74	P	128.69	P	895.28	P	820.74	P	6.94
1436568_at	Jam2: junction adhesion molecule 2	AU016127	Mm.25963.1	35.29	P	28.23	P	234.05	P	212.91	P	6.98
1416626_at	Pla2g1b: phospholipase A2, group IB, pancreas	NM_011107	Mm.20190.1	51.1	P	46.12	P	359.51	P	324.44	P	7.02
1432269_a_at	Sh3kbp1: SH3-domain kinase binding protein 1	AK018032	Mm.38525.3	16.94	P	21.07	P	106.58	P	163.8	P	7.23
1456493_at	MGC118608: similar to Sp110 nuclear body protein	BG072319	Mm.220944.2	18.74	P	17.3	P	134.35	P	127.47	P	7.24
1427760_s_at	Prl2c2 /// Prl2c3 /// Prl2c4: prolactin family 2, subfamily c, member 2 /// prolactin family 2, subfamily c, member 3 /// prolactin family 2, subfamily c, member 4	X75557	Mm.22777.2	14.96	P	19.42	P	119.97	P	145.95	P	7.73
1444529_at	Eif1a /// Gm8300: eukaryotic translation initiation factor 1A /// predicted gene 8300	BM197200	Mm.145922.1	37.9	P	30.83	P	267.35	P	259.97	P	7.73
1420729_at	Tcstv1: 2-cell-stage, variable group, member 1	AF067059	Mm.14131.1	42.31	P	39.7	P	358.93	P	287.74	P	7.87
1438026_at	Zfp560: zinc finger protein 560	AV213597	Mm.45124.1	50.22	P	62.03	P	482.69	P	411.79	P	7.96
1424719_a_at	Mapt: microtubule-associated protein tau	M18775	Mm.1287.2	21.88	P	25.4	P	217.78	P	171.97	P	8.24
1455692_x_at	1700097N02Rik: RIKEN cDNA 1700097N02 gene	AA266367	Mm.2799.1	41.04	P	41.53	P	360.31	P	328.2	P	8.35
1436419_a_at	1700097N02Rik: RIKEN cDNA 1700097N02 gene	AA266367	Mm.2799.1	36.14	P	34.52	P	333.63	P	304.75	P	8.98
1425427_at	LOC639910: hypothetical protein LOC639910	AF067058	Mm.154810.1	115.27	P	116.72	P	1195.17	P	1014.91	P	9.52
1417246_at	Pzp: pregnancy zone protein	NM_007376	Mm.27725.1	15.19	P	14.08	P	147.61	P	137.44	P	9.73
1421771_a_at	Ipp: IAP promoted placental gene	NM_008389	Mm.1350.1	40.05	P	36.42	P	410.72	P	342.24	P	9.85
1434739_at	Fmr1nb: fragile X mental retardation 1 neighbor	AW542416	Mm.5584.1	34.03	P	34.81	P	367.04	P	343.29	P	10.32
1420357_s_at	Xlr3a /// Xlr3b /// Xlr3c: X-linked lymphocyte-regulated 3A /// X-linked lymphocyte-regulated 3B /// X-linked lymphocyte-regulated 3C	NM_011726	Mm.195091.1	17.31	P	15.27	P	186.93	P	162.64	P	10.7
1439771_s_at	D13Ertd608e: DNA segment, Chr 13, ERATO Doi 608, expressed	BG070246	Mm.27652.1	19.09	P	23.43	P	243.88	P	231.14	P	11.27
1458719_at	Mm.31885.1	BM233846	Mm.31885.1	9.09	P	8.93	P	136.25	P	129.14	P	14.74
1449347_a_at	Xlr4a /// Xlr4b /// Xlr4c: X-linked lymphocyte-regulated 4A /// X-linked lymphocyte-regulated 4B /// X-linked lymphocyte-regulated 4C	NM_021365	Mm.104764.1	7.46	P	7.14	P	290.18	P	234.51	P	35.95
