# Supplementary material for: Telomere elongation in parthenogenetic stem cells
Source: Protein Cell. 2014 Jan 31;5(1):8–11. doi: 10.1007/s13238-013-0006-z (PMC3938844; doi:10.1007/s13238-013-0006-z)
Supplement: Supplementary file 3 — Supplementary material 3 (XLS 55 kb) [file 13238_2013_6_MOESM3_ESM.xls]

## Sheet: 1116 VS BF10
probe set	gene	Accession	Description	BF10P14-1	BF10P14-1 Call	BF10P14-2	BF10P14-2 Call	1116P14-1	1116P14-1 Call	1116P14-2	1116P14-2 Call	fold change
1455087_at	D7Ertd715e: DNA segment, Chr 7, ERATO Doi 715, expressed	AV328498	Mm.21243.1	388.01	P	355.76	P	33.85	P	36.15	P	-10.68
1434171_at	Zfp874: zinc finger protein 874	BB398891	Mm.77610.1	63.23	P	59.47	P	5.38	P	7.54	P	-9.4
1434498_at	Gm1673: predicted gene 1673	BE626727	Mm.4923.1	465.02	P	365.33	P	48.84	P	42.59	P	-9.08
1452705_at	Pdxdc1: pyridoxal-dependent decarboxylase domain containing 1	AK004611	Mm.22635.2	103.99	P	105.49	P	11.48	P	12.41	P	-8.85
1417356_at	Peg3: paternally expressed 3	AB003040	Mm.7952.1	245.46	P	215.99	P	30.27	P	27.97	P	-8.01
1435040_at	Irak3: interleukin-1 receptor-associated kinase 3	AV228493	Mm.35559.1	71.65	P	74.87	P	11.32	P	9.05	P	-7.32
1448617_at	Cd53: CD53 antigen	NM_007651	Mm.2692.1	68.61	P	50.82	P	6.09	P	11.51	P	-7.06
1439200_x_at	Mm.35829.4	BE686792	Mm.35829.4	2813.64	P	2861.06	P	414.47	P	403.56	P	-6.94
1452406_x_at	Erdr1: erythroid differentiation regulator 1	AJ007909	Mm.35829.2	2747.97	P	2677.97	P	410.54	P	411.89	P	-6.6
1435998_at	Ccnb1ip1: cyclin B1 interacting protein 1	BG066504	Mm.5829.1	155.15	P	159.2	P	25.3	P	22.41	P	-6.59
1426607_at	Gm7120: predicted gene 7120	BG068672	Mm.157533.1	75.94	P	61.89	P	11.65	P	10.81	P	-6.14
1433924_at	Mm.7952.2	BM200248	Mm.7952.2	1199.52	P	1247	P	217.68	P	246.81	P	-5.26
1417355_at	Peg3: paternally expressed 3	AB003040	Mm.7952.1	851.98	P	869.3	P	174.95	P	164.21	P	-5.11
1428989_at	0710001D07Rik: RIKEN cDNA 0710001D07 gene	AK002941	Mm.45160.1	29.07	P	28.38	P	2.77	P	8.73	P	-4.84
1420549_at	Gbp1: guanylate binding protein 1	NM_010259	Mm.250.1	41.87	P	42.04	P	7.32	P	10.62	P	-4.56
1417210_at	Eif2s3y: eukaryotic translation initiation factor 2, subunit 3, structural gene Y-linked	NM_012011	Mm.20831.1	84.45	P	72.26	P	20.24	P	21.7	P	-3.76
1437015_x_at	Pla2g1b: phospholipase A2, group IB, pancreas	AV060866	Mm.20190.5	75.26	P	73.49	P	17.3	P	23.4	P	-3.68
1450752_at	Cyct: cytochrome c, testis	NM_009989	Mm.4872.1	399.61	P	386.12	P	112.55	P	101.4	P	-3.68
1436372_a_at	Pdxdc1: pyridoxal-dependent decarboxylase domain containing 1	BB026304	Mm.22635.3	34.03	P	27.62	P	10.78	P	6.64	P	-3.57
1416626_at	Pla2g1b: phospholipase A2, group IB, pancreas	NM_011107	Mm.20190.1	61.19	P	54.76	P	15.6	P	16.88	P	-3.56
1457781_at	Kcnq1ot1: KCNQ1 overlapping transcript 1	BG063584	Mm.167218.1	59.27	P	84.49	P	18.95	P	21.93	P	-3.5
1451540_at	Mpi: mannose phosphate isomerase	BC009068	Mm.181653.1	78.78	P	73.98	P	19.42	P	24.72	P	-3.47
1457424_at	Eya1: eyes absent 1 homolog (Drosophila)	BB760085	Mm.188433.1	39.43	P	45.64	P	12.73	P	13.73	P	-3.23
1456270_s_at	Pramel6: preferentially expressed antigen in melanoma like 6	AU018904	Mm.21815.1	29	P	30.45	P	7.79	P	10.55	P	-3.17
1422743_at	Phka1: phosphorylase kinase alpha 1	NM_008832	Mm.42254.1	39.84	P	33.25	P	9.45	P	13.68	P	-3.1
1417319_at	Pvrl3: poliovirus receptor-related 3	NM_021495	Mm.46724.1	253.6	P	242.49	P	80.37	P	80.11	P	-3.09
1424713_at	Calml4: calmodulin-like 4	AY061807	Mm.28623.1	547.5	P	626.57	P	189.16	P	196.63	P	-3.04
1434280_at	Mm.30502.2	BG976607	Mm.30502.2	1092.11	P	1104.54	P	410.9	P	322.45	P	-3.02
1437867_at	Mm.21882.5	C77655	Mm.21882.5	135.53	P	129.81	P	49.36	P	39.1	P	-3.02
1435163_at	Zfp871: zinc finger protein 871	BB008634	Mm.27433.1	57.22	P	69.5	P	22.3	P	19.82	P	-2.99
1417061_at	Slc40a1: solute carrier family 40 (iron-regulated transporter), member 1	AF226613	Mm.28756.1	145.27	P	150.48	P	47.04	P	53.66	P	-2.93
1453002_at	Sox11: SRY-box containing gene 11	BE825056	Mm.40715.1	132.65	P	117.07	P	45.25	P	40.16	P	-2.93
1442273_at	Ccdc158: coiled-coil domain containing 158	AV277364	Mm.189608.1	24.76	P	18.65	P	8.07	P	7.07	P	-2.86
1427905_at	1810063B07Rik: RIKEN cDNA 1810063B07 gene	BI414448	Mm.27434.1	46.81	P	53.39	P	17.4	P	17.89	P	-2.84
1436794_at	Nlrp4f: NLR family, pyrin domain containing 4F	BG069844	Mm.25394.1	89.51	P	76.1	P	28.37	P	29.88	P	-2.84
1426340_at	Slc1a3: solute carrier family 1 (glial high affinity glutamate transporter), member 3	BB357585	Mm.33356.1	29.66	P	26.1	P	10.37	P	9.52	P	-2.81
1421278_s_at	Spna1: spectrin alpha 1	BB740660	Mm.200611.1	62.84	P	58.44	P	21.19	P	22.48	P	-2.78
1418094_s_at	Car4: carbonic anhydrase 4	NM_007607	Mm.1641.1	127.91	P	128.87	P	44.4	P	48.23	P	-2.76
1435462_at	Plcxd2: phosphatidylinositol-specific phospholipase C, X domain containing 2	BQ176176	Mm.41360.1	37.17	P	38.57	P	12.94	P	14.61	P	-2.73
1458382_a_at	Mm.116729.1	C79035	Mm.116729.1	190.82	P	162.46	P	74.1	P	56.36	P	-2.71
1448949_at	Car4: carbonic anhydrase 4	NM_007607	Mm.1641.1	211.23	P	196.18	P	74.43	P	77.8	P	-2.68
1445659_at	Mm.104217.1	AI481875	Mm.104217.1	82.04	P	75.33	P	31.21	P	28.05	P	-2.67
1433579_at	Tmem30b: transmembrane protein 30B	BG068678	Mm.28958.1	188.74	P	177.67	P	69.56	P	68.27	P	-2.66
1422912_at	Bmp4: bone morphogenetic protein 4	NM_007554	Mm.6813.1	168.35	P	170.18	P	72.07	P	56.04	P	-2.65
1452320_at	Lrp2: low density lipoprotein receptor-related protein 2	C80829	Mm.23847.1	53.17	P	49.87	P	18.9	P	22.19	P	-2.55
1456326_at	Fndc3c1 /// LOC676436: fibronectin type III domain containing 3C1 /// similar to Fibronectin type-III domain-containing protein 3a	BG065026	Mm.102509.1	46.94	P	43.13	P	17.33	P	18.82	P	-2.49
1420568_at	Stra8: stimulated by retinoic acid gene 8	NM_009292	Mm.5171.1	377.28	P	395.52	P	148.99	P	163.01	P	-2.48
1423457_at	Slc35a5: solute carrier family 35, member A5	BB778934	Mm.37381.1	52.37	P	56.93	P	19.74	P	24.42	P	-2.47
1448393_at	Cldn7: claudin 7	BC008104	Mm.42189.1	319.79	P	286.34	P	122.09	P	126.27	P	-2.45
1426208_x_at	Plagl1: pleiomorphic adenoma gene-like 1	AF147785	Mm.220978.3	314.24	P	309.42	P	130.65	P	130.34	P	-2.39
1448169_at	Krt18: keratin 18	NM_010664	Mm.22479.1	701.59	P	709.33	P	296.25	P	303.13	P	-2.35
1441536_at	Hmgcs1: 3-hydroxy-3-methylglutaryl-Coenzyme A synthase 1	AV362707	Mm.212972.1	246.65	P	278.49	P	111.66	P	113.25	P	-2.33
1455863_at	Spata5l1: spermatogenesis associated 5-like 1	AW215442	Mm.19962.1	179.56	P	168.66	P	80.49	P	73.54	P	-2.27
1424854_at	Hist1h4a /// Hist1h4b /// Hist1h4f /// Hist1h4i /// Hist1h4m: histone cluster 1, H4a /// histone cluster 1, H4b /// histone cluster 1, H4f /// histone cluster 1, H4i /// histone cluster 1, H4m	BC019757	Mm.14775.1	159.35	P	148.29	P	67.59	P	69.44	P	-2.24
1430274_a_at	Stard3nl: STARD3 N-terminal like	AK018331	Mm.41940.2	186.61	P	194.89	P	81.95	P	89.29	P	-2.24
1438650_x_at	Gja1: gap junction protein, alpha 1	AV330726	Mm.4504.4	984.59	P	959.34	P	429.9	P	442.73	P	-2.23
1434301_at	D330050I23Rik: RIKEN cDNA D330050I23 gene	BE303700	Mm.22755.1	88.51	P	86.88	P	40	P	40.47	P	-2.18
1437992_x_at	Gja1: gap junction protein, alpha 1	BB039269	Mm.4504.3	1409.78	P	1364.66	P	644.32	P	639.37	P	-2.16
1436799_at	Enox1: ecto-NOX disulfide-thiol exchanger 1	BB386177	Mm.65969.1	126.32	P	115.26	P	271.61	P	264.33	P	2.21
1419021_at	Mcf2: mcf.2 transforming sequence	NM_133197	Mm.93796.1	59.36	P	65.82	P	138.68	P	143.39	P	2.26
1429700_at	3110040M04Rik: RIKEN cDNA 3110040M04 gene	AV000681	Mm.46663.1	46.37	P	47.51	P	107.6	P	104.31	P	2.26
1453628_s_at	Lrrc2: leucine rich repeat containing 2	AK010252	Mm.176376.1	132.59	P	123.78	P	296.77	P	305.67	P	2.36
1438026_at	Zfp560: zinc finger protein 560	AV213597	Mm.45124.1	60.84	P	74.02	P	160.03	P	163.82	P	2.41
1460471_at	Ooep: oocyte expressed protein homolog (dog)	BB702364	Mm.26883.1	360.33	P	398.23	P	884.87	P	945.55	P	2.41
1431332_a_at	Terf1: telomeric repeat binding factor 1	BG142548	Mm.4306.2	105.38	P	91.53	P	234.01	P	237.95	P	2.42
1441917_s_at	Tmem40: transmembrane protein 40	BB468188	Mm.200575.1	54.76	P	57.79	P	132.18	P	142.51	P	2.43
1445214_at	Mm.182846.1	BG076014	Mm.182846.1	82.61	P	96.34	P	224.02	P	214.1	P	2.45
1448029_at	Tbx3: T-box 3	AA543734	Mm.23467.2	169.14	P	148.08	P	392.3	P	389.78	P	2.46
1439055_at	Gm15698: transcription elongation factor B (SIII), polypeptide 2 pseudogene	AU022548	Mm.25892.1	28.45	P	32.17	P	77.61	P	72.4	P	2.5
1458564_at	Mm.26076.1	BG071026	Mm.26076.1	44.76	P	49.05	P	116.63	P	120.29	P	2.54
1436568_at	Jam2: junction adhesion molecule 2	AU016127	Mm.25963.1	38.53	P	31.68	P	89.84	P	93.65	P	2.6
1437479_x_at	Tbx3: T-box 3	BB728182	Mm.114474.1	94.53	P	74.47	P	218.79	P	219.65	P	2.6
1435493_at	Dsp: desmoplakin	AV297961	Mm.203911.1	83.2	P	68.05	P	201.35	P	188.91	P	2.62
1440177_at	9630027E11 /// Grik3: hypothetical protein 9630027E11 /// glutamate receptor, ionotropic, kainate 3	BM899529	Mm.40896.1	47.84	P	35.65	P	116.05	P	102.88	P	2.62
1420773_at	Dub1: deubiquitinating enzyme 1	NM_007887	Mm.14130.1	76.53	P	75.59	P	207.03	P	194.81	P	2.64
1426995_a_at	Gfer: growth factor, erv1 (S. cerevisiae)-like (augmenter of liver regeneration)	BI901126	Mm.28124.2	128.99	P	137.82	P	356.72	P	347.99	P	2.66
1443527_at	Terf1: telomeric repeat binding factor 1	BM124391	Mm.213329.1	43.04	P	47.12	P	117.32	P	120.56	P	2.66
1433963_a_at	Fermt3: fermitin family homolog 3 (Drosophila)	BG066664	Mm.29670.2	14.39	P	11.38	P	35.31	P	33.32	P	2.7
1419106_at	2210409E12Rik: transcription elongation factor B (SIII), polypeptide 2 pseudogene	NM_028218	Mm.21129.1	119.71	P	117.03	P	330.95	P	310.14	P	2.71
1435116_at	4933403G14Rik: RIKEN cDNA 4933403G14 gene	BB219003	Mm.41709.1	18.2	P	17.91	P	47.05	P	52.44	P	2.75
1424966_at	Tmem40: transmembrane protein 40	BC019416	Mm.29739.1	49.78	P	57.1	P	147.85	P	149.74	P	2.8
1442364_at	Mapk14: Mitogen-activated protein kinase 14	BM239177	Mm.214918.1	21.58	P	26.62	P	61.06	P	74.18	P	2.82
1428055_at	Rian: RNA imprinted and accumulated in nucleus	AB076245	Mm.220172.1	58.93	P	55.21	P	170.08	P	154.85	P	2.84
1457033_at	BQ559217 /// Gm4186 /// Zscan4-ps2 /// Zscan4c /// Zscan4f: expresssed sequence BQ559217 /// predicted gene 4186 /// zinc finger and SCAN domain containing 4, pseudogene 2 /// zinc finger and SCAN domain containing 4C /// zinc finger and SCAN domain containing 4F	BM198753	Mm.131747.1	598.49	P	579.37	P	1601.72	P	1762.9	P	2.85
1449164_at	Cd68: CD68 antigen	BC021637	Mm.15819.1	31.64	P	32.64	P	92.24	P	92.34	P	2.88
1439526_at	Mm.133686.1	AV375160	Mm.133686.1	15.36	P	12.71	P	41.05	P	41.18	P	2.91
1420729_at	Tcstv1: 2-cell-stage, variable group, member 1	AF067059	Mm.14131.1	48.4	P	45.81	P	141.62	P	133.38	P	2.92
1417643_at	Rsph1: radial spoke head 1 homolog (Chlamydomonas)	NM_025290	Mm.12743.1	45.55	P	37.36	P	117.92	P	127.74	P	2.94
1455999_at	Cphx: cytoplasmic polyadenylated homeobox	BG066718	Mm.6863.1	30.74	P	31.95	P	85.41	P	99.03	P	2.94
1447377_at	Gm428: predicted gene 428	BB710064	Mm.212146.1	32.15	P	39.16	P	95.3	P	111.55	P	2.96
1421851_at	Mtap1b: microtubule-associated protein 1B	BB731480	Mm.4323.1	18.47	P	13	P	48.78	P	45.91	P	3.01
1428738_a_at	D14Ertd449e /// Gm10395: DNA segment, Chr 14, ERATO Doi 449, expressed /// predicted gene 10395	BG072279	Mm.154012.1	144.24	P	125.25	P	398.11	P	419.68	P	3.02
1443961_at	Gm4340: predicted gene 4340	BG071029	Mm.26079.1	640.64	P	684.6	P	2000.52	P	2010.39	P	3.03
1459253_at	Arrdc3: Arrestin domain containing 3	AW556597	Mm.103191.1	16.94	P	17.92	P	50.08	P	55.3	P	3.05
1423327_at	Rpl39l: ribosomal protein L39-like	AK005645	Mm.23690.1	425.13	P	435.81	P	1334.66	P	1366.84	P	3.13
1435494_s_at	Dsp: desmoplakin	AV297961	Mm.203911.1	94.62	P	82.33	P	289.58	P	266.11	P	3.15
1444496_at	Mm.212232.1	BB800065	Mm.212232.1	66.7	P	50.25	P	200.14	P	175.05	P	3.21
1424719_a_at	Mapt: microtubule-associated protein tau	M18775	Mm.1287.2	24.26	P	29.25	P	89.34	P	83.36	P	3.22
1429099_at	Duxbl: double homeobox B-like	AK004227	Mm.23498.1	56.21	P	54.86	P	172.35	P	186.54	P	3.22
1438349_at	Zfp229: zinc finger protein	BG069331	Mm.28736.1	93.27	P	81	P	285.26	P	276.92	P	3.24
1419961_s_at	Cphx: Cytoplasmic polyadenylated homeobox	AU019881	Mm.201533.1	20.52	P	30.66	P	82.94	P	82.69	P	3.25
1451546_s_at	Tmem40: transmembrane protein 40	BC019416	Mm.29739.1	19.63	P	16.78	P	56.11	P	62.87	P	3.26
1455830_s_at	C87414: expressed sequence C87414	BM228829	Mm.7786.1	5.3	P	6.98	P	21.17	P	19.22	P	3.26
1435397_at	Zbtb44: zinc finger and BTB domain containing 44	AV146691	Mm.86401.1	147.28	P	131.12	P	464.26	P	438.14	P	3.27
1437085_at	D630039A03Rik: RIKEN cDNA D630039A03 gene	AV370040	Mm.23214.1	24.29	P	12.38	P	59.95	P	60.73	P	3.3
1421921_at	Serpina3m: serine (or cysteine) peptidase inhibitor, clade A, member 3M	BC011158	Mm.14274.1	27.08	P	23.79	P	84.92	P	83.79	P	3.33
1425220_x_at	LOC100038935: hypothetical protein LOC100038935	AF067062	Mm.14614.1	153.93	P	166.11	P	529.8	P	549.82	P	3.37
1445849_at	BC061212: cDNA sequence BC061212	BG070782	Mm.26025.1	146.95	P	147.82	P	488.69	P	505.92	P	3.37
1448845_at	Rpp25: ribonuclease P 25 subunit (human)	NM_133982	Mm.41435.1	84.26	P	79.13	P	276.67	P	286.06	P	3.44
1427479_at	BB287469 /// EG435337 /// Eif1a /// Gm16368 /// Gm2056 /// Gm4027 /// Gm5039 /// Gm5788 /// Gm6804 /// Gm8300 /// Gm8332 /// LOC641136: eukaryotic translation initiation factor 1A pseudogene /// predicted gene, EG435337 /// eukaryotic translation initiation factor 1A /// eukaryotic translation initiation factor 1A pseudogene /// predicted gene 2056 /// predicted gene 4027 /// eukaryotic translati…	AA413531	Mm.143141.3	150.76	P	160.85	P	537.93	P	532.91	P	3.46
1439759_x_at	Sult6b1: sulfotransferase family, cytosolic, 6B, member 1	AV101767	Mm.45514.1	38.42	P	36.93	P	141.15	P	124.1	P	3.51
1441845_at	Caps2: calcyphosphine 2	BB388044	Mm.84450.1	8.66	P	6.26	P	28.37	P	24.49	P	3.51
1438474_at	Ankrd35: ankyrin repeat domain 35	AV232749	Mm.39732.1	19.77	P	25.45	P	81.43	P	74.63	P	3.53
1442334_at	Gm13040 /// Gm13043 /// Gm13057: predicted gene 13040 /// predicted gene 13043 /// predicted gene 13057	BB711873	Mm.212193.1	154.39	P	166.05	P	544.07	P	584.65	P	3.53
1444529_at	Eif1a /// Gm8300: eukaryotic translation initiation factor 1A /// predicted gene 8300	BM197200	Mm.145922.1	62.45	P	56.01	P	207.4	P	216.41	P	3.59
1454733_at	Nod1: nucleotide-binding oligomerization domain containing 1	BB138330	Mm.28498.1	36.03	P	28.14	P	121.06	P	108.8	P	3.6
1459089_at	Gm11756 /// Gm11757: predicted gene 11756 /// predicted gene 11757	BG070130	Mm.28381.1	33.36	P	31.17	P	118.17	P	120.34	P	3.71
1440081_at	Cep192: Centrosomal protein 192	BB154962	Mm.130978.1	7.59	P	6.26	P	27.1	P	25.55	P	3.75
1449455_at	Hck: hemopoietic cell kinase	NM_010407	Mm.715.1	41.58	P	53.16	P	179.48	P	183.7	P	3.84
1459989_at	Mm.7624.1	AV271189	Mm.7624.1	16.32	P	11.51	P	48.03	P	59.85	P	3.84
1449276_at	1700029P11Rik: RIKEN cDNA 1700029P11 gene	NM_025503	Mm.54292.1	49.64	P	52.46	P	196.93	P	198.38	P	3.87
1421117_at	Dst: dystonin	NM_010081	Mm.25326.1	14.01	P	12.98	P	54.73	P	53.6	P	3.97
1423495_at	Decr2: 2-4-dienoyl-Coenzyme A reductase 2, peroxisomal	BE952632	Mm.35760.1	33.99	P	31.54	P	139.08	P	131.59	P	4.12
1457959_at	Sycp2l: Synaptonemal complex protein 2-like	BM229829	Mm.3788.1	4.63	P	7.29	P	21	P	30.55	P	4.44
1421771_a_at	Ipp: IAP promoted placental gene	NM_008389	Mm.1350.1	40.77	P	38.58	P	177.49	P	179.96	P	4.49
1432503_a_at	Pdcl2: phosducin-like 2	AK006040	Mm.143764.2	20.11	P	23.11	P	100.38	P	97.4	P	4.55
1429691_at	Ptprg: protein tyrosine phosphatase, receptor type, G	AK017277	Mm.103495.1	17.96	P	14.81	P	80	P	69.23	P	4.64
1433959_at	Zmat4: zinc finger, matrin type 4	AV337374	Mm.125242.1	7.55	P	8.75	P	33.25	P	47.23	P	4.9
1452590_a_at	Gm9780 /// Plac9: predicted gene 9780 /// placenta specific 9	BB609699	Mm.29491.1	122.52	P	126.77	P	605.76	P	625.03	P	4.95
1425427_at	LOC639910: hypothetical protein LOC639910	AF067058	Mm.154810.1	138	P	138.26	P	680.71	P	696.32	P	4.98
1419959_s_at	Cphx: cytoplasmic polyadenylated homeobox	AU019881	Mm.201533.1	57.22	P	46.04	P	275.26	P	272.68	P	5.24
1437693_at	D1Pas1: DNA segment, Chr 1, Pasteur Institute 1	BG070553	Mm.80671.1	35.3	P	21.27	P	154.41	P	158.39	P	5.5
1434739_at	Fmr1nb: fragile X mental retardation 1 neighbor	AW542416	Mm.5584.1	39.81	P	40.85	P	232.26	P	220.16	P	5.61
1455692_x_at	1700097N02Rik: RIKEN cDNA 1700097N02 gene	AA266367	Mm.2799.1	47.78	P	47.22	P	290.01	P	272.64	P	5.92
1436419_a_at	1700097N02Rik: RIKEN cDNA 1700097N02 gene	AA266367	Mm.2799.1	41.77	P	39.83	P	268.58	P	252.64	P	6.34
1420604_at	Hesx1: homeo box gene expressed in ES cells	NM_010420	Mm.4802.1	12.47	P	13.76	P	86.07	P	88.32	P	6.66
1445996_at	Mm.173442.1	BG069729	Mm.173442.1	4.81	P	3.13	P	28.82	P	22.84	P	6.67
1448214_at	Gm6123 /// LOC100044400 /// Pdhb: predicted gene 6123 /// similar to pyruvate dehydrogenase (lipoamide) beta /// pyruvate dehydrogenase (lipoamide) beta	AK011810	Mm.22676.1	7.04	P	7.21	P	46.97	P	52.38	P	6.97
1419327_at	Pdxdc1: pyridoxal-dependent decarboxylase domain containing 1	NM_053181	Mm.22635.1	46.29	P	49.98	P	397.38	P	397.22	P	8.3
1423523_at	Aass: aminoadipate-semialdehyde synthase	BF687395	Mm.18651.1	22.87	P	18.59	P	227.95	P	216.74	P	10.62
1450531_at	H2-Bl: histocompatibility 2, blastocyst	NM_008199	Mm.34289.1	16.11	P	11.59	P	181.82	P	169.19	P	12.61
1458719_at	Mm.31885.1	BM233846	Mm.31885.1	9.79	P	9.24	P	128.31	P	126.38	P	13.39
